# Supplementary material for: Tetra­aquabis(6-carboxy-1H-benzimid­azole-5-carboxyl­ato-κN 3)nickel(II) dimethyl­formamide disolvate dihydrate
Source: Acta Crystallogr Sect E Struct Rep Online. 2009 Sep 30;65(Pt 10):m1258. doi: 10.1107/S1600536809038069 (PMC2970488; doi:10.1107/S1600536809038069)
Supplement: Supplementary file 2 [file e-65-m1258-Isup2.hkl]

# 
# h,k,l, Fc-squared, Fo-squared, sigma(Fo-squared) and status flag 
# 
data_I
_shelx_title ' 2 in P-1' 
_shelx_refln_list_code          4 
_shelx_F_calc_maximum      168.51 
_exptl_crystal_F_000       378.00 
_reflns_d_resolution_high  0.8346 
 
loop_ 
 _symmetry_equiv_pos_as_xyz 
 'x, y, z' 
 '-x, -y, -z' 
 
_cell_length_a     8.5327 
_cell_length_b     9.1387 
_cell_length_c    11.6240 
_cell_angle_alpha 100.800 
_cell_angle_beta  103.030 
_cell_angle_gamma 114.040 
 
_shelx_F_squared_multiplier     1.000 
 
loop_ 
 _refln_index_h 
 _refln_index_k 
 _refln_index_l 
 _refln_F_squared_calc 
 _refln_F_squared_meas 
 _refln_F_squared_sigma 
 _refln_observed_status 
   2   0   0      171.78      250.21      3.78 o 
   3   0   0       64.37       59.08      1.12 o 
   4   0   0      360.11      352.07      6.55 o 
   5   0   0      663.37      694.41     13.87 o 
   6   0   0       15.97       12.55      1.56 o 
   7   0   0      102.53       95.31      3.72 o 
   8   0   0        1.34        0.72      1.38 o 
  -9   1   0        1.73        1.68      1.74 o 
  -8   1   0       79.65       90.03      3.84 o 
  -7   1   0       51.43       45.34      2.46 o 
  -6   1   0      181.71      176.00      2.97 o 
  -5   1   0      335.51      335.83      3.21 o 
  -4   1   0     2567.61     2846.15     48.33 o 
  -3   1   0      209.45      198.93      4.43 o 
  -2   1   0     8073.13     9315.27    236.61 o 
   1   1   0     4226.77     4915.68    344.14 o 
   2   1   0      471.09      543.71     17.27 o 
   3   1   0     2205.51     2667.11     61.56 o 
   4   1   0     1232.14     1349.35     28.23 o 
   5   1   0       39.76       40.00      3.12 o 
   6   1   0       41.15       40.36      2.34 o 
   7   1   0       11.10       14.77      2.10 o 
   8   1   0      194.71      206.18     10.03 o 
  -9   2   0       57.87       59.76      5.41 o 
  -8   2   0       28.31       27.27      2.28 o 
  -7   2   0      156.43      146.28      4.45 o 
  -6   2   0        0.85        1.09      0.22 o 
  -5   2   0      451.64      466.95      4.94 o 
  -4   2   0     1566.27     1566.78     18.34 o 
  -3   2   0        4.38        3.23      0.37 o 
  -2   2   0      757.63      832.32     22.61 o 
  -1   2   0      623.79      560.30      7.33 o 
   0   2   0       53.89       63.35      1.17 o 
   1   2   0        1.55        3.54      0.54 o 
   2   2   0     2674.52     3171.07    100.33 o 
   3   2   0      776.82      769.56     25.65 o 
   4   2   0     1070.80     1100.11     23.00 o 
   5   2   0       30.79       39.28      2.22 o 
   6   2   0        1.02        0.30      1.14 o 
   7   2   0        2.35        3.12      1.74 o 
  -9   3   0      199.38      205.34      6.25 o 
  -8   3   0      193.76      162.69      4.84 o 
  -7   3   0       52.98       48.71      1.61 o 
  -6   3   0       21.78       23.51      0.98 o 
  -5   3   0      102.89       91.85      1.25 o 
  -4   3   0       97.14      123.67      1.53 o 
  -3   3   0       75.81       70.15      1.09 o 
  -2   3   0      412.37      431.63      5.80 o 
  -1   3   0     5798.17     6691.01    139.94 o 
   0   3   0     2750.09     3029.47     51.76 o 
   1   3   0      277.93      306.42      6.13 o 
   2   3   0        5.34        4.36      0.40 o 
   3   3   0      295.75      284.73      2.55 o 
   4   3   0     1085.79     1227.62     38.69 o 
   5   3   0        8.14        4.98      1.44 o 
   6   3   0       23.92       28.35      2.46 o 
   7   3   0       51.76       49.67      3.48 o 
  -9   4   0      119.72      108.79      3.67 o 
  -8   4   0        3.21        4.44      0.43 o 
  -7   4   0      114.48      111.48      1.86 o 
  -6   4   0      124.53      139.24      2.33 o 
  -5   4   0      202.10      181.38      2.88 o 
  -4   4   0        4.25        2.94      0.60 o 
  -3   4   0       14.51       17.49      0.86 o 
  -2   4   0      870.60      827.29     12.31 o 
  -1   4   0      508.18      464.62     10.39 o 
   0   4   0     1228.19     1187.25     24.02 o 
   1   4   0        1.21        3.18      0.72 o 
   2   4   0      459.46      460.00      6.28 o 
   3   4   0      477.29      490.53      4.89 o 
   4   4   0      132.97      134.05      2.02 o 
   5   4   0      189.95      147.57      4.62 o 
   6   4   0        3.99        2.16      1.56 o 
  -9   5   0        9.43        9.28      0.56 o 
  -8   5   0       68.98       65.20      1.82 o 
  -7   5   0       30.65       37.12      1.47 o 
  -6   5   0      171.88      162.82      2.60 o 
  -5   5   0      654.13      636.04      8.74 o 
  -4   5   0       50.17       44.85      1.02 o 
  -3   5   0      329.78      324.98      7.03 o 
  -2   5   0      450.92      409.97      8.47 o 
  -1   5   0      884.64      904.73     18.74 o 
   0   5   0      202.43      185.22      4.08 o 
   1   5   0      254.50      256.56      6.07 o 
   2   5   0      173.08      148.66      2.97 o 
   3   5   0      820.68      753.44      8.24 o 
   4   5   0      121.70      109.05      1.40 o 
   5   5   0        8.72        6.85      1.74 o 
  -9   6   0       87.97       92.71      1.66 o 
  -8   6   0       42.09       40.65      1.64 o 
  -7   6   0       40.86       43.33      1.68 o 
  -6   6   0        1.65        2.45      0.58 o 
  -5   6   0      458.64      474.35      6.85 o 
  -4   6   0      532.44      522.04     15.68 o 
  -3   6   0       85.88       80.72      3.18 o 
  -2   6   0      469.04      497.17     13.15 o 
  -1   6   0      327.92      305.28      6.91 o 
   0   6   0       18.17       20.30      1.62 o 
   1   6   0       69.38       66.69      1.47 o 
   2   6   0      348.77      364.93      7.15 o 
   3   6   0      361.96      377.31      4.55 o 
   4   6   0       70.00       74.11      2.01 o 
  -9   7   0       53.80       54.46      2.18 o 
  -8   7   0       18.38       20.32      1.20 o 
  -7   7   0       82.04       92.75      3.30 o 
  -6   7   0       64.15       67.21      1.95 o 
  -5   7   0        5.98        4.43      0.83 o 
  -4   7   0       19.23       27.81      2.46 o 
  -3   7   0      115.09      101.92      3.84 o 
  -2   7   0       84.57       84.14      3.42 o 
  -1   7   0      317.16      341.74     10.51 o 
   0   7   0      169.79      162.34      4.44 o 
   1   7   0      115.63      118.76      2.26 o 
   2   7   0      188.26      198.72      2.55 o 
   3   7   0      201.92      213.25      2.62 o 
  -9   8   0        4.79        5.44      0.88 o 
  -8   8   0       76.12       77.44      4.44 o 
  -7   8   0        1.18        0.85      0.77 o 
  -6   8   0      126.34      139.99      3.30 o 
  -5   8   0       53.72       50.81      3.75 o 
  -4   8   0       14.11        9.97      2.10 o 
  -3   8   0      181.60      213.99      6.43 o 
  -2   8   0      242.54      233.21      6.67 o 
  -1   8   0      416.89      415.31     10.33 o 
   0   8   0       30.84       32.86      1.59 o 
   1   8   0      186.26      176.71      4.27 o 
   2   8   0       95.20       89.11      1.57 o 
  -8   9   0        0.61        0.16      1.44 o 
  -7   9   0       51.14       46.95      4.95 o 
  -6   9   0       41.25       36.22      6.40 o 
  -5   9   0      287.07      308.29      6.97 o 
  -4   9   0       63.31       63.36      3.96 o 
  -3   9   0      108.38      104.14      4.74 o 
  -2   9   0      217.97      228.83      7.09 o 
  -1   9   0       67.39       59.52      2.34 o 
   0   9   0      106.25       94.69      4.50 o 
  -7  10   0        0.47        0.91      0.47 o 
  -6  10   0       47.09       44.96     14.29 o 
  -5  10   0        6.56        6.27      1.44 o 
  -4  10   0      177.32      191.47      7.45 o 
  -3  10   0       66.82       66.37      6.37 o 
  -2  10   0       48.22       37.07      3.96 o 
   1 -10   1        0.66        0.33      0.63 o 
   2 -10   1        3.23        2.60      0.72 o 
   3 -10   1       40.22       35.88      1.77 o 
   4 -10   1       53.69       49.44      5.08 o 
   5 -10   1       89.33      109.31      5.71 o 
   6 -10   1       44.27       45.04      6.25 o 
   7 -10   1        1.55        1.44      2.10 o 
  -1  -9   1       19.74       17.07      0.87 o 
   0  -9   1       83.72       84.67      1.95 o 
   1  -9   1        6.21        4.13      1.55 o 
   2  -9   1       89.78       91.50      3.42 o 
   3  -9   1      100.20      102.40      4.68 o 
   4  -9   1        4.13        4.54      0.63 o 
   5  -9   1       85.31       75.48      3.96 o 
   6  -9   1        3.33        0.95      0.57 o 
   7  -9   1       16.05       14.46      1.10 o 
   8  -9   1       16.51       16.00      1.74 o 
  -2  -8   1       99.24       95.03      1.92 o 
  -1  -8   1      140.11      147.65      2.37 o 
   0  -8   1       38.13       38.82      1.25 o 
   1  -8   1      740.17      730.99     11.21 o 
   2  -8   1      145.91      150.75      5.17 o 
   3  -8   1        0.59        2.40      1.62 o 
   4  -8   1        3.90        7.60      0.41 o 
   5  -8   1        7.02        6.94      0.68 o 
   6  -8   1      280.74      260.01      8.38 o 
   7  -8   1        0.62        0.30      0.67 o 
   8  -8   1      211.90      207.74      6.02 o 
   9  -8   1       77.83       73.41      2.93 o 
  -3  -7   1      179.32      197.63      2.97 o 
  -2  -7   1      276.29      273.01      3.50 o 
  -1  -7   1        6.50        6.47      0.61 o 
   0  -7   1      326.03      340.67      6.67 o 
   1  -7   1       10.35        7.21      1.56 o 
   2  -7   1      459.26      486.60     13.69 o 
   3  -7   1        2.87        2.94      2.40 o 
   4  -7   1      230.66      233.82     11.89 o 
   5  -7   1      230.84      240.17      8.92 o 
   6  -7   1       12.06       12.06      1.08 o 
   7  -7   1      194.03      183.60      7.66 o 
   8  -7   1       91.29       90.86      1.74 o 
   9  -7   1      167.31      170.10      4.04 o 
  -4  -6   1      168.75      161.36      2.14 o 
  -3  -6   1      150.05      150.13      1.95 o 
  -2  -6   1       33.47       36.32      2.27 o 
  -1  -6   1       97.90       92.25      1.58 o 
   0  -6   1      331.26      330.55      4.82 o 
   1  -6   1      451.89      466.90     10.09 o 
   2  -6   1        7.19        8.05      1.50 o 
   3  -6   1      246.80      245.46      6.01 o 
   4  -6   1      286.79      280.36      3.59 o 
   5  -6   1      464.85      425.19      6.56 o 
   6  -6   1      282.07      305.46     11.17 o 
   7  -6   1        3.31        1.98      1.13 o 
   8  -6   1       18.17       19.90      1.16 o 
   9  -6   1       35.45       33.30      1.38 o 
  -5  -5   1       28.55       33.93      2.46 o 
  -4  -5   1       79.62       93.59      1.22 o 
  -3  -5   1      110.91      105.34      1.32 o 
  -2  -5   1      280.50      271.29      3.25 o 
  -1  -5   1      148.87      162.40      2.36 o 
   0  -5   1      249.50      244.60      4.86 o 
   1  -5   1     1930.83     1955.59     45.10 o 
   2  -5   1       12.11       17.90      1.62 o 
   3  -5   1       22.25       15.77      0.54 o 
   4  -5   1      483.33      523.49      6.90 o 
   5  -5   1      453.48      454.48      9.40 o 
   6  -5   1        1.58        2.50      0.44 o 
   7  -5   1       14.90       13.43      0.68 o 
   8  -5   1       30.10       35.40      0.92 o 
   9  -5   1       19.47       17.77      0.66 o 
  -6  -4   1       31.27       32.25      4.26 o 
  -5  -4   1      223.60      244.02      6.31 o 
  -4  -4   1      312.67      312.77      3.83 o 
  -3  -4   1      856.54      873.98      9.54 o 
  -2  -4   1      234.14      245.90      2.62 o 
  -1  -4   1     2545.84     2905.64     75.04 o 
   0  -4   1     1087.78     1121.07     24.44 o 
   1  -4   1     2061.68     2083.34     47.39 o 
   2  -4   1     1432.17     1548.09     33.45 o 
   3  -4   1       11.94       14.32      0.47 o 
   4  -4   1       61.34       68.36      0.88 o 
   5  -4   1       14.02       17.22      0.58 o 
   6  -4   1       29.13       31.17      0.72 o 
   7  -4   1        7.98        7.51      0.70 o 
   8  -4   1      163.65      147.23      4.58 o 
   9  -4   1        3.74        1.82      0.40 o 
  -7  -3   1       80.28       86.85      4.20 o 
  -6  -3   1      154.99      141.92      4.62 o 
  -5  -3   1      814.53      767.92     17.12 o 
  -4  -3   1      685.48      684.81      6.72 o 
  -3  -3   1     1143.85     1281.54     28.85 o 
  -2  -3   1     1028.55     1129.57     25.33 o 
  -1  -3   1        1.22        0.59      0.30 o 
   0  -3   1     2825.01     3229.75     78.56 o 
   1  -3   1       22.82       27.33      1.50 o 
   2  -3   1      906.07      983.48     19.61 o 
   3  -3   1      420.09      457.01      4.55 o 
   4  -3   1      322.17      276.15      2.75 o 
   5  -3   1      747.04      772.34     11.65 o 
   6  -3   1        5.47        6.33      0.47 o 
   7  -3   1       35.59       32.81      1.28 o 
   8  -3   1       80.99       72.54      4.86 o 
   9  -3   1      269.30      275.25      7.75 o 
  -7  -2   1      294.39      269.61     10.39 o 
  -6  -2   1      288.03      302.82      7.69 o 
  -5  -2   1      241.74      252.85      5.83 o 
  -4  -2   1      463.06      482.88     10.93 o 
  -3  -2   1       43.76       25.15      0.39 o 
  -2  -2   1       11.02       22.02      0.38 o 
  -1  -2   1       96.80      109.53      2.25 o 
   0  -2   1       15.27       19.82      0.42 o 
   1  -2   1      551.94      609.60      8.17 o 
   2  -2   1     1490.65     1797.41     24.87 o 
   3  -2   1     1236.46     1238.73     11.77 o 
   4  -2   1     2201.24     2667.97     34.63 o 
   5  -2   1      528.61      512.93      6.48 o 
   6  -2   1       53.53       55.63      2.03 o 
   7  -2   1       99.42       87.83      1.59 o 
   8  -2   1      238.23      245.76      6.73 o 
   9  -2   1       89.34       90.99      4.26 o 
  -8  -1   1       39.14       40.84      3.18 o 
  -7  -1   1       73.60       66.07      3.42 o 
  -6  -1   1      214.04      224.08      5.65 o 
  -5  -1   1        3.92        4.37      0.76 o 
  -4  -1   1       29.93       38.26      1.56 o 
  -3  -1   1      180.16      217.91      2.28 o 
  -2  -1   1      949.29     1077.43     22.55 o 
  -1  -1   1     4964.79     6013.11    106.67 o 
   1  -1   1       87.90       85.01      1.10 o 
   2  -1   1      474.10      492.08     11.73 o 
   3  -1   1      890.87      937.54     34.54 o 
   4  -1   1      311.24      273.81      2.87 o 
   5  -1   1       32.69       30.80      0.72 o 
   6  -1   1       41.90       35.44      1.92 o 
   7  -1   1      278.38      285.46      7.15 o 
   8  -1   1       82.25       90.27      6.01 o 
  -8   0   1        2.10        3.48      1.74 o 
  -7   0   1       55.68       63.18      3.00 o 
  -6   0   1       82.98       70.85      1.82 o 
  -5   0   1      390.43      369.23      8.08 o 
  -4   0   1     2740.83     3384.93     39.50 o 
  -3   0   1      613.53      725.67     24.34 o 
  -2   0   1      296.10      287.76      2.64 o 
   1   0   1       79.40       71.19      0.78 o 
   2   0   1      410.51      432.49      6.19 o 
   3   0   1       60.41       56.58      0.66 o 
   4   0   1       55.23       52.79      1.74 o 
   5   0   1       28.65       22.34      1.50 o 
   6   0   1       69.96       73.81      2.82 o 
   7   0   1      272.67      283.54      9.79 o 
   8   0   1      208.65      191.41      6.31 o 
  -9   1   1        6.29        8.95      3.48 o 
  -8   1   1      121.83      132.07      4.68 o 
  -7   1   1       14.59       15.39      1.49 o 
  -6   1   1     1317.61     1474.12     23.06 o 
  -5   1   1      429.19      449.69     15.44 o 
  -4   1   1     2198.14     2464.76     27.15 o 
  -3   1   1     2969.66     3379.79     40.03 o 
  -2   1   1        3.46        2.45      0.31 o 
  -1   1   1     5667.81     5994.00    114.83 o 
   0   1   1     4028.56     4453.56     77.57 o 
   1   1   1       53.83       65.26      0.83 o 
   2   1   1        1.09        1.91      0.16 o 
   3   1   1     1264.35     1385.92     70.63 o 
   4   1   1       11.10        8.65      1.86 o 
   5   1   1        3.83        4.80      1.98 o 
   6   1   1       75.36       69.97      3.12 o 
   7   1   1       23.38       26.01      2.58 o 
   8   1   1      236.57      257.11      8.53 o 
  -9   2   1       22.74       19.46      2.34 o 
  -8   2   1      210.91      192.35      7.56 o 
  -7   2   1      733.41      690.88     14.12 o 
  -6   2   1       26.92       24.87      1.39 o 
  -5   2   1      733.19      780.02     10.05 o 
  -4   2   1       15.57       17.59      0.48 o 
  -3   2   1     5863.36     6689.68    119.64 o 
  -2   2   1    28397.26    26888.13   1346.53 o 
  -1   2   1      119.64      157.15     12.58 o 
   0   2   1      886.39      935.07     11.93 o 
   1   2   1      474.38      490.23      6.85 o 
   2   2   1      756.04      772.17     14.14 o 
   3   2   1      592.07      663.47     10.39 o 
   4   2   1      602.54      664.74     13.69 o 
   5   2   1        2.60        1.32      1.14 o 
   6   2   1       51.50       54.41      2.94 o 
   7   2   1      388.34      414.89     11.29 o 
  -9   3   1       13.79       13.52      2.13 o 
  -8   3   1      228.85      225.14      4.46 o 
  -7   3   1      174.59      165.94      4.83 o 
  -6   3   1      124.24      107.54      1.93 o 
  -5   3   1       26.16       30.99      0.84 o 
  -4   3   1     4765.28     5275.41     85.09 o 
  -3   3   1      153.73      136.19      1.79 o 
  -2   3   1      883.99      829.78     11.29 o 
  -1   3   1     1607.63     1596.82     23.61 o 
   0   3   1      792.30      795.54     31.98 o 
   1   3   1     3260.92     3747.89     66.38 o 
   2   3   1      951.91     1028.76     18.50 o 
   3   3   1      680.52      699.92      9.22 o 
   4   3   1       38.51       33.58      0.68 o 
   5   3   1       53.87       62.70      2.94 o 
   6   3   1        6.26        5.23      1.80 o 
 -10   4   1        1.07        1.83      1.06 o 
  -9   4   1       39.61       39.94      1.02 o 
  -8   4   1        1.97        1.08      0.62 o 
  -7   4   1       50.85       57.67      1.21 o 
  -6   4   1      115.20      108.98      2.01 o 
  -5   4   1        1.96        2.95      0.58 o 
  -4   4   1      544.28      500.49      5.77 o 
  -3   4   1      270.40      217.93      3.44 o 
  -2   4   1      162.11      163.55      2.73 o 
  -1   4   1     1736.27     1859.46     29.09 o 
   0   4   1     2884.43     2972.37     51.26 o 
   1   4   1      465.11      419.25      9.88 o 
   2   4   1      395.26      380.25      5.37 o 
   3   4   1       60.44       63.82      1.52 o 
   4   4   1       72.26       57.06      1.19 o 
   5   4   1       54.73       40.24      2.52 o 
   6   4   1       35.05       44.02      3.24 o 
 -10   5   1       19.47       14.65      0.71 o 
  -9   5   1        7.45        7.55      1.02 o 
  -8   5   1      159.26      170.30      6.13 o 
  -7   5   1       26.25       32.24      1.22 o 
  -6   5   1       43.55       41.94      1.30 o 
  -5   5   1       85.09       90.30      1.53 o 
  -4   5   1      258.00      228.04      4.18 o 
  -3   5   1     2644.96     2862.77     51.19 o 
  -2   5   1      157.63      137.46      2.63 o 
  -1   5   1      112.08       95.02      2.34 o 
   0   5   1       91.40       95.56      1.93 o 
   1   5   1       78.02       68.95      2.10 o 
   2   5   1      130.66      139.32      2.64 o 
   3   5   1        7.99        4.33      1.00 o 
   4   5   1       75.33       72.27      1.75 o 
   5   5   1        2.11        1.62      2.52 o 
 -10   6   1        0.37        0.10      0.43 o 
  -9   6   1      195.23      194.94      4.11 o 
  -8   6   1       94.84       99.06      3.29 o 
  -7   6   1      203.87      213.59      3.97 o 
  -6   6   1       55.45       57.71      1.48 o 
  -5   6   1      584.66      590.38      7.62 o 
  -4   6   1      127.95      119.93      2.87 o 
  -3   6   1        1.34        3.15      0.98 o 
  -2   6   1      229.36      213.05      3.91 o 
  -1   6   1       40.85       41.85      1.89 o 
   0   6   1      703.23      671.16     14.05 o 
   1   6   1       20.38       15.13      1.38 o 
   2   6   1      497.71      488.75      7.58 o 
   3   6   1      213.51      189.98      2.84 o 
   4   6   1       53.76       58.14      3.06 o 
  -9   7   1       75.07       79.53      2.21 o 
  -8   7   1      156.72      155.83      3.60 o 
  -7   7   1        8.04        9.61      1.56 o 
  -6   7   1       65.25       67.17      1.68 o 
  -5   7   1       13.64       15.64      1.23 o 
  -4   7   1      233.63      207.75      6.07 o 
  -3   7   1        1.06        0.96      1.32 o 
  -2   7   1      115.15      112.43      5.65 o 
  -1   7   1      414.80      402.58      9.43 o 
   0   7   1      194.99      190.51      4.92 o 
   1   7   1      874.66      810.58     17.72 o 
   2   7   1       48.91       42.37      2.10 o 
   3   7   1       99.03      101.58      1.58 o 
  -9   8   1       11.82       12.07      1.23 o 
  -8   8   1        3.35        2.40      0.75 o 
  -7   8   1       30.09       35.85      4.77 o 
  -6   8   1       38.70       34.09      1.92 o 
  -5   8   1      179.33      192.47      5.14 o 
  -4   8   1      122.42      134.89      7.39 o 
  -3   8   1      167.10      144.92      5.17 o 
  -2   8   1       40.53       48.59      2.94 o 
  -1   8   1      368.65      377.59     12.01 o 
   0   8   1      260.90      256.93      6.61 o 
   1   8   1      112.42      113.54      2.44 o 
  -8   9   1        4.31        4.44      0.78 o 
  -7   9   1        0.63        1.49      0.62 o 
  -6   9   1       84.99       97.87      2.15 o 
  -5   9   1      255.09      252.85      8.41 o 
  -4   9   1       82.37       87.33      4.44 o 
  -3   9   1      120.63      114.11      4.68 o 
  -2   9   1      119.77      104.56      7.03 o 
  -1   9   1      106.76      108.83      4.26 o 
   0   9   1       26.46       27.95      1.65 o 
  -7  10   1       35.76       31.83      1.86 o 
  -6  10   1       72.82       65.57      4.74 o 
  -5  10   1       84.60       96.40      5.41 o 
  -4  10   1       59.80       59.22      6.91 o 
  -3  10   1       22.55       21.50      3.00 o 
  -2  10   1       39.27       42.16      3.36 o 
   1 -10   2       80.38       73.30      4.41 o 
   2 -10   2      228.73      219.20      4.84 o 
   3 -10   2       63.11       68.87      4.50 o 
   4 -10   2       25.58       19.76      1.96 o 
   5 -10   2       72.12       74.64      6.22 o 
   6 -10   2      123.53      138.02      4.04 o 
   7 -10   2      184.04      186.69      4.85 o 
  -1  -9   2       28.24       25.33      1.83 o 
   0  -9   2       54.23       52.67      1.24 o 
   1  -9   2       58.14       58.22      1.22 o 
   2  -9   2        0.85        1.02      0.48 o 
   3  -9   2        1.83        1.61      0.18 o 
   4  -9   2       92.73       78.27     35.28 o 
   5  -9   2      161.38      156.34      4.77 o 
   6  -9   2       29.99       31.31      2.49 o 
   7  -9   2       33.49       37.79      3.15 o 
   8  -9   2       31.37       30.46      1.87 o 
  -2  -8   2       65.27       70.11      1.49 o 
  -1  -8   2        8.16        9.26      0.76 o 
   0  -8   2       54.40       53.23      1.37 o 
   1  -8   2        2.18        3.81      0.63 o 
   2  -8   2      169.55      174.10      2.81 o 
   3  -8   2       56.03       57.08      1.83 o 
   4  -8   2        3.85        2.36      0.87 o 
   5  -8   2        8.43        5.72      5.20 o 
   6  -8   2       14.85       13.04      1.33 o 
   7  -8   2       18.42       14.35      0.64 o 
   8  -8   2       51.15       60.52      2.22 o 
   9  -8   2       78.18       79.70      2.32 o 
  -4  -7   2       70.66       74.04      1.24 o 
  -3  -7   2      203.26      191.83      2.42 o 
  -2  -7   2      137.86      139.08      2.54 o 
  -1  -7   2       31.27       24.99      1.06 o 
   0  -7   2      168.93      184.67      2.77 o 
   1  -7   2        3.00        1.91      0.34 o 
   2  -7   2       15.11       12.61      0.47 o 
   3  -7   2        5.50        7.09      0.30 o 
   4  -7   2        5.19        6.05      0.35 o 
   5  -7   2      201.96      193.40      4.32 o 
   6  -7   2      162.30      157.51      2.72 o 
   7  -7   2      168.38      174.28      5.43 o 
   8  -7   2       95.93       89.39      3.87 o 
   9  -7   2      127.48      125.57      4.29 o 
  -5  -6   2      152.94      167.93      5.29 o 
  -4  -6   2      131.75      127.18      1.55 o 
  -3  -6   2       36.20       42.28      1.08 o 
  -2  -6   2      140.88      132.77      1.92 o 
  -1  -6   2      222.11      231.07      2.87 o 
   0  -6   2        3.73        3.57      0.98 o 
   1  -6   2      215.87      218.61      3.24 o 
   2  -6   2       50.15       60.00      2.70 o 
   3  -6   2       97.96       84.98      3.09 o 
   4  -6   2      801.69      796.17     10.75 o 
   5  -6   2      434.46      442.45      4.99 o 
   6  -6   2      574.32      578.43      7.03 o 
   7  -6   2       99.39      105.60      6.28 o 
   8  -6   2      263.52      273.74      7.15 o 
   9  -6   2       15.14       13.93      0.87 o 
  -6  -5   2       53.33       56.46      5.11 o 
  -5  -5   2       65.15       67.79      1.97 o 
  -4  -5   2       30.13       30.40      0.92 o 
  -3  -5   2      172.74      167.70      2.05 o 
  -2  -5   2       79.58       83.69      1.22 o 
  -1  -5   2       92.88       86.34      1.22 o 
   0  -5   2     1449.80     1517.47     30.66 o 
   1  -5   2      558.29      515.19     20.79 o 
   2  -5   2     2636.62     3032.02     98.65 o 
   3  -5   2        6.13        5.67      0.48 o 
   4  -5   2      346.85      350.98      5.71 o 
   5  -5   2      265.50      258.89      3.73 o 
   6  -5   2      152.83      147.66      1.68 o 
   7  -5   2       57.40       58.70      1.45 o 
   8  -5   2       23.70       23.61      1.04 o 
   9  -5   2      298.19      286.05      9.05 o 
  -6  -4   2       96.05       88.77      5.59 o 
  -5  -4   2       20.92       26.07      0.68 o 
  -4  -4   2      124.94      119.10      1.40 o 
  -3  -4   2      971.88     1012.57     11.19 o 
  -2  -4   2     1508.42     1640.17     53.48 o 
  -1  -4   2      173.65      177.33      2.16 o 
   0  -4   2      327.00      334.54      7.21 o 
   1  -4   2      706.23      727.46     32.22 o 
   2  -4   2       59.26       55.55      1.80 o 
   3  -4   2       84.94       85.57      1.03 o 
   4  -4   2      370.22      375.50      5.91 o 
   5  -4   2       16.12       23.57      0.83 o 
   6  -4   2        1.61        1.47      0.40 o 
   7  -4   2      135.50      131.67      3.69 o 
   8  -4   2      386.09      398.11     13.71 o 
   9  -4   2      162.41      164.08      7.33 o 
  -7  -3   2      211.53      233.99      7.09 o 
  -6  -3   2       71.26       86.37      5.11 o 
  -5  -3   2      134.34      111.11     11.92 o 
  -4  -3   2     1079.95     1161.53     30.74 o 
  -3  -3   2      286.35      323.40      3.24 o 
  -2  -3   2      828.97      893.50     11.15 o 
  -1  -3   2       92.53       98.81      1.27 o 
   0  -3   2        9.08       11.17      0.96 o 
   1  -3   2       85.09       86.67      2.16 o 
   2  -3   2       95.79        8.23      0.18 o 
   3  -3   2       80.63       89.36      1.18 o 
   4  -3   2       50.28       42.88      0.93 o 
   5  -3   2      713.50      689.23     13.62 o 
   6  -3   2        2.21        2.87      0.43 o 
   7  -3   2      191.30      196.58      2.25 o 
   8  -3   2       48.40       47.84      2.67 o 
   9  -3   2       10.95       10.15      2.04 o 
  -8  -2   2      287.79      310.69      9.31 o 
  -7  -2   2      257.04      258.80      7.27 o 
  -6  -2   2      664.49      648.40     14.71 o 
  -5  -2   2       16.30       21.17      1.92 o 
  -4  -2   2       10.39       13.94      0.86 o 
  -3  -2   2     3318.53     4174.25     61.02 o 
  -2  -2   2      596.41      717.34     10.44 o 
  -1  -2   2     2891.21     3575.52     54.85 o 
   0  -2   2      460.91      478.50     18.15 o 
   1  -2   2     1977.07     2352.33     35.98 o 
   2  -2   2      470.13      470.29      5.15 o 
   3  -2   2       48.51       37.22      0.85 o 
   4  -2   2      771.19      739.19      9.35 o 
   5  -2   2       39.36       34.09      0.77 o 
   6  -2   2      611.45      594.33      7.08 o 
   7  -2   2      227.36      227.48      5.61 o 
   8  -2   2      104.61      116.94      6.43 o 
  -8  -1   2      133.02      124.98      5.11 o 
  -7  -1   2      982.02      994.22     23.66 o 
  -6  -1   2       17.52       16.57      1.19 o 
  -5  -1   2      990.30     1010.68     14.90 o 
  -4  -1   2       35.58       38.97      0.73 o 
  -3  -1   2      751.94      732.82     15.82 o 
  -2  -1   2      925.52     1012.36      8.79 o 
  -1  -1   2     1205.43     1388.83     34.43 o 
   0  -1   2     2775.83     3232.13     51.02 o 
   1  -1   2      948.33      954.15     11.66 o 
   2  -1   2     3109.63     3634.23     60.20 o 
   3  -1   2      132.02      120.57      1.08 o 
   4  -1   2      466.36      455.37      8.95 o 
   5  -1   2        1.33        0.51      0.29 o 
   6  -1   2        1.30        1.26      1.02 o 
   7  -1   2      533.29      551.46     12.97 o 
   8  -1   2        6.71        6.55      1.92 o 
  -9   0   2       70.13       58.32      3.78 o 
  -8   0   2      158.08      159.05      4.92 o 
  -7   0   2      102.59      106.36      3.12 o 
  -6   0   2       37.60       39.08      2.13 o 
  -5   0   2       20.05       21.96      0.62 o 
  -4   0   2     1377.45     1448.48     26.99 o 
  -3   0   2      632.98      639.80      9.83 o 
  -2   0   2      177.81      175.54      2.55 o 
  -1   0   2      985.68     1049.23     12.59 o 
   0   0   2       69.83       68.03      0.93 o 
   1   0   2     2887.07     3217.62     50.95 o 
   2   0   2      129.74      144.67      1.84 o 
   3   0   2      794.91      829.91     14.61 o 
   4   0   2        0.87        1.43      0.23 o 
   5   0   2      121.41      126.55      3.42 o 
   6   0   2       70.40       73.93      3.00 o 
   7   0   2      150.46      151.17      4.92 o 
   8   0   2      110.89      110.33      4.86 o 
  -9   1   2       29.21       23.64      1.76 o 
  -8   1   2      250.27      244.09      4.71 o 
  -7   1   2       82.08       80.22      1.10 o 
  -6   1   2       14.53       18.44      0.53 o 
  -5   1   2        9.39        7.80      0.40 o 
  -4   1   2     3207.06     3849.23     48.32 o 
  -3   1   2     3420.79     3964.07     49.71 o 
  -2   1   2      528.26      513.44     11.08 o 
  -1   1   2      112.96       99.92      1.90 o 
   0   1   2      364.28      391.30      5.06 o 
   1   1   2      255.60      251.65      3.10 o 
   2   1   2      761.09      979.74     11.52 o 
   3   1   2       39.45       35.83      0.84 o 
   4   1   2      402.88      417.23     10.15 o 
   5   1   2      493.97      468.58     10.09 o 
   6   1   2      140.77      138.20      4.56 o 
   7   1   2      157.38      161.62      8.11 o 
  -9   2   2       42.67       40.65      3.81 o 
  -8   2   2      398.53      365.49      6.31 o 
  -7   2   2      335.38      334.18      3.82 o 
  -6   2   2      466.60      491.04      4.71 o 
  -5   2   2      719.92      768.16      9.45 o 
  -4   2   2       63.99       44.32      0.96 o 
  -3   2   2      105.68       95.01      2.00 o 
  -2   2   2     4478.01     5113.58     99.07 o 
  -1   2   2      714.51      682.43     11.89 o 
   0   2   2      456.83      447.02      5.47 o 
   1   2   2       13.75        7.75      0.49 o 
   2   2   2      177.36      155.57      4.23 o 
   3   2   2       60.20       51.25      0.84 o 
   4   2   2      305.16      293.90      4.53 o 
   5   2   2      356.68      368.70     11.05 o 
   6   2   2      301.26      295.85     10.69 o 
   7   2   2       45.08       60.36      5.89 o 
 -10   3   2        5.51        5.10      1.64 o 
  -9   3   2      137.84      128.02      2.94 o 
  -8   3   2      440.50      443.06      9.31 o 
  -7   3   2      204.93      186.38      2.25 o 
  -6   3   2      122.61      122.84      3.70 o 
  -5   3   2      345.20      311.43      4.54 o 
  -4   3   2      453.74      447.03      7.97 o 
  -3   3   2      596.66      544.22      7.95 o 
  -2   3   2     1372.06     1579.94     23.54 o 
  -1   3   2       93.04       76.10      2.58 o 
   0   3   2     2758.67     2942.45    112.01 o 
   1   3   2      698.88      641.09      8.41 o 
   2   3   2        1.41        3.95      0.53 o 
   3   3   2      382.89      369.46      3.88 o 
   4   3   2        7.90        7.34      0.48 o 
   5   3   2       16.05       19.04      3.30 o 
   6   3   2       40.32       42.82      3.18 o 
 -10   4   2       72.90       70.87      3.60 o 
  -9   4   2       94.37       86.74      1.88 o 
  -8   4   2      177.00      174.37      3.96 o 
  -7   4   2        2.28        2.07      0.54 o 
  -6   4   2        4.95        6.98      0.75 o 
  -5   4   2     3584.78     3986.04     62.95 o 
  -4   4   2     7305.17     8229.08    189.91 o 
  -3   4   2      607.22      593.03     21.32 o 
  -2   4   2      197.11      176.57      4.68 o 
  -1   4   2      671.86      673.49     10.48 o 
   0   4   2      393.56      368.20      5.03 o 
   1   4   2      496.82      493.86      9.19 o 
   2   4   2        5.02        8.59      1.47 o 
   3   4   2        0.77        0.73      0.46 o 
   4   4   2      178.52      171.95      4.56 o 
   5   4   2       50.89       54.23      3.06 o 
 -10   5   2       25.52       26.20      1.24 o 
  -9   5   2       82.39       79.10      3.30 o 
  -8   5   2       65.02       59.66      1.74 o 
  -7   5   2      172.73      184.64      2.72 o 
  -6   5   2      906.45      907.35     11.98 o 
  -5   5   2      464.17      475.60      5.87 o 
  -4   5   2     1234.20     1218.39     20.69 o 
  -3   5   2      146.60      139.10      3.32 o 
  -2   5   2      318.74      284.87     10.54 o 
  -1   5   2     1718.60     1753.43     28.45 o 
   0   5   2      348.52      355.50      5.22 o 
   1   5   2        5.62        6.32      0.91 o 
   2   5   2       10.72        8.77      1.68 o 
   3   5   2       85.23       96.43      2.19 o 
   4   5   2       14.53       15.58      1.01 o 
 -10   6   2        0.92       -0.19      0.69 o 
  -9   6   2      168.32      186.35      6.10 o 
  -8   6   2      102.95      103.94      2.79 o 
  -7   6   2       57.61       55.73      1.57 o 
  -6   6   2      212.75      219.56      3.49 o 
  -5   6   2      222.76      202.90      4.85 o 
  -4   6   2       43.75       47.16      2.36 o 
  -3   6   2      100.25      107.92      3.22 o 
  -2   6   2      476.28      476.26     11.41 o 
  -1   6   2      190.36      175.21      3.37 o 
   0   6   2      391.09      369.38      5.83 o 
   1   6   2       15.94       12.07      1.32 o 
   2   6   2       11.31        7.49      1.07 o 
   3   6   2       37.32       45.34      1.70 o 
  -9   7   2        6.29        5.28      1.23 o 
  -8   7   2       75.89       89.78      4.35 o 
  -7   7   2       99.71       98.87      3.87 o 
  -6   7   2      191.89      190.99      3.44 o 
  -5   7   2      332.29      350.22      6.60 o 
  -4   7   2       72.62       71.08      3.91 o 
  -3   7   2       18.40       20.06      1.95 o 
  -2   7   2        6.54        6.98      1.21 o 
  -1   7   2      500.95      492.88     18.80 o 
   0   7   2       21.05       19.10      1.80 o 
   1   7   2       38.82       39.40      2.04 o 
   2   7   2       28.23       23.97      1.51 o 
  -9   8   2        9.68        9.56      1.88 o 
  -8   8   2       21.49       20.72      1.31 o 
  -7   8   2       83.97       87.26      2.22 o 
  -6   8   2        0.63        0.91      0.66 o 
  -5   8   2      247.84      245.05      5.62 o 
  -4   8   2       10.86       12.39      1.74 o 
  -3   8   2       68.88       68.91      2.69 o 
  -2   8   2      294.25      276.93      7.69 o 
  -1   8   2       60.04       64.62      3.12 o 
   0   8   2      270.48      261.98      8.83 o 
   1   8   2        1.09        0.55      0.66 o 
  -8   9   2        7.20        7.07      1.41 o 
  -7   9   2       17.29       17.83      1.71 o 
  -6   9   2      191.89      184.84      4.28 o 
  -5   9   2       13.68       25.59      3.30 o 
  -4   9   2      136.48      129.01      5.59 o 
  -3   9   2       21.67       25.53      2.82 o 
  -2   9   2      298.88      301.20      8.59 o 
  -1   9   2      229.26      207.93      6.25 o 
  -7  10   2       45.91       45.58      8.38 o 
  -6  10   2       87.24       92.45      5.35 o 
  -5  10   2       59.69       59.22      4.50 o 
  -4  10   2        1.62        4.02      3.90 o 
  -3  10   2       54.78       49.43      3.78 o 
   1 -10   3       49.28       49.10      2.24 o 
   2 -10   3      148.25      144.24      3.97 o 
   3 -10   3      341.23      342.65      7.70 o 
   4 -10   3        7.36        9.82      1.96 o 
   5 -10   3      148.29      150.21      4.65 o 
   6 -10   3       91.04       90.03      3.66 o 
   7 -10   3       66.68       68.14      2.99 o 
  -1  -9   3       76.93       75.85      2.46 o 
   0  -9   3       13.58       13.46      0.71 o 
   1  -9   3     1286.03     1260.69     30.55 o 
   2  -9   3      272.56      257.19     14.31 o 
   3  -9   3      156.00      165.46      3.96 o 
   4  -9   3      132.47      129.40      4.27 o 
   5  -9   3       30.05       26.62      1.95 o 
   6  -9   3      146.22      153.34      3.92 o 
   7  -9   3        0.50        0.10      0.86 o 
   8  -9   3       41.21       41.73      2.38 o 
  -3  -8   3       55.19       49.24      1.49 o 
  -2  -8   3       76.44       83.09      1.51 o 
  -1  -8   3      252.68      275.79      4.08 o 
   0  -8   3      467.16      480.82      6.28 o 
   1  -8   3       85.07       87.72      3.19 o 
   2  -8   3       94.52       84.05      2.55 o 
   3  -8   3        2.70        3.29      1.48 o 
   4  -8   3      274.68      285.78      6.46 o 
   5  -8   3      444.29      435.06      8.20 o 
   6  -8   3       38.11       34.67      1.82 o 
   7  -8   3       37.11       48.54      3.12 o 
   8  -8   3        0.97       -0.06      1.74 o 
  -4  -7   3       18.06       14.70      0.68 o 
  -3  -7   3      105.95      105.90      1.61 o 
  -2  -7   3      126.00      133.13      2.14 o 
  -1  -7   3       13.22       13.32      0.84 o 
   0  -7   3      133.16      136.41      3.36 o 
   1  -7   3        4.80        4.36      0.29 o 
   2  -7   3      195.67      185.72      3.61 o 
   3  -7   3      142.02      149.64      3.97 o 
   4  -7   3      131.39      121.61      3.56 o 
   5  -7   3      565.91      587.96     10.60 o 
   6  -7   3      167.15      155.54      6.88 o 
   7  -7   3       57.56       59.43      1.86 o 
   8  -7   3       16.95       22.86      1.28 o 
   9  -7   3       28.36       25.61      4.29 o 
  -5  -6   3        0.50        0.60      1.14 o 
  -4  -6   3       49.85       57.37      1.42 o 
  -3  -6   3       25.48       26.88      0.96 o 
  -2  -6   3      174.32      177.84      2.92 o 
  -1  -6   3      175.71      194.04      2.77 o 
   0  -6   3      394.42      364.62      4.38 o 
   1  -6   3      692.42      721.47     10.15 o 
   2  -6   3       68.66       59.18      2.16 o 
   3  -6   3      221.07      223.30      4.74 o 
   4  -6   3       15.04        9.94      1.33 o 
   5  -6   3      539.42      509.77     16.04 o 
   6  -6   3       32.45       41.50      1.03 o 
   7  -6   3       85.80       81.53      2.63 o 
   8  -6   3      107.02      104.09      3.89 o 
   9  -6   3       18.56       18.81      1.01 o 
  -6  -5   3       49.19       54.83      3.12 o 
  -5  -5   3       31.69       29.06      0.57 o 
  -4  -5   3        1.35        2.55      0.39 o 
  -3  -5   3      169.10      176.96      2.32 o 
  -2  -5   3      114.39      118.69      1.60 o 
  -1  -5   3       34.01       26.09      0.76 o 
   0  -5   3      106.44      103.23      4.14 o 
   1  -5   3      592.25      507.44      9.49 o 
   2  -5   3       19.81       32.61      1.74 o 
   3  -5   3       64.42       69.19      2.34 o 
   4  -5   3      857.50      864.85     15.02 o 
   5  -5   3      144.01      135.22      3.31 o 
   6  -5   3      179.18      182.25      4.25 o 
   7  -5   3       35.92       43.47      1.10 o 
   8  -5   3      154.93      140.24      5.25 o 
   9  -5   3       71.03       75.73      2.94 o 
  -7  -4   3      238.26      258.98      7.93 o 
  -6  -4   3       40.17       41.62      2.64 o 
  -5  -4   3       18.84       17.68      0.50 o 
  -4  -4   3      627.62      645.90     14.11 o 
  -3  -4   3      467.59      502.74      7.00 o 
  -2  -4   3      528.98      543.95      6.70 o 
  -1  -4   3        7.75       13.11      0.52 o 
   0  -4   3        3.90        1.40      0.24 o 
   1  -4   3      229.97      234.77      4.56 o 
   2  -4   3      799.77      766.54     14.23 o 
   3  -4   3       97.01      117.25      1.38 o 
   4  -4   3      879.61      915.27     22.97 o 
   5  -4   3      810.26      898.74     22.78 o 
   6  -4   3      144.23      146.85      3.32 o 
   7  -4   3       59.58       58.84      1.49 o 
   8  -4   3       99.83       94.50      4.04 o 
   9  -4   3      315.05      320.60      8.71 o 
  -7  -3   3      202.43      192.01      6.13 o 
  -6  -3   3      162.75      163.72      6.79 o 
  -5  -3   3       43.71       48.56      1.05 o 
  -4  -3   3      381.59      390.81      6.71 o 
  -3  -3   3      586.08      579.55      5.99 o 
  -2  -3   3      293.05      280.28      2.88 o 
  -1  -3   3      118.94      108.68      1.99 o 
   0  -3   3     3349.04     4161.47     59.36 o 
   1  -3   3       12.20       20.82      0.91 o 
   2  -3   3        7.05        4.80      0.92 o 
   3  -3   3      357.57      315.58      4.62 o 
   4  -3   3     1062.94     1071.06     14.24 o 
   5  -3   3      291.04      283.09      7.81 o 
   6  -3   3      218.96      237.12      4.50 o 
   7  -3   3      705.15      720.44      8.01 o 
   8  -3   3      355.09      350.40     15.29 o 
  -8  -2   3      203.51      196.63      9.61 o 
  -7  -2   3       60.25       63.66      3.36 o 
  -6  -2   3       91.28       87.46      2.22 o 
  -5  -2   3      317.37      313.87      3.43 o 
  -4  -2   3      966.27     1059.90     17.63 o 
  -3  -2   3       66.85       59.57      0.97 o 
  -2  -2   3       70.90       86.28      1.46 o 
  -1  -2   3      111.45      107.81      1.97 o 
   0  -2   3      821.67      873.96     11.54 o 
   1  -2   3     2607.81     2935.71     46.99 o 
   2  -2   3      321.51      286.53      3.31 o 
   3  -2   3       25.73       42.36      0.68 o 
   4  -2   3      750.75      750.83      9.78 o 
   5  -2   3      805.20      838.75     10.99 o 
   6  -2   3      432.10      462.02      5.09 o 
   7  -2   3      235.49      229.22      8.08 o 
   8  -2   3      115.02      131.17      4.74 o 
  -8  -1   3       16.05       16.11      1.56 o 
  -7  -1   3      268.30      273.20      5.61 o 
  -6  -1   3        7.80        9.70      0.41 o 
  -5  -1   3       92.51       88.27      1.28 o 
  -4  -1   3      812.23      802.97     15.05 o 
  -3  -1   3      285.84      286.93      3.98 o 
  -2  -1   3       12.10       12.81      0.44 o 
  -1  -1   3       95.03      103.21      1.94 o 
   0  -1   3     7532.13     8546.36    186.30 o 
   1  -1   3       17.00       21.31      0.87 o 
   2  -1   3      979.92     1051.15     12.95 o 
   3  -1   3      375.72      349.31      3.45 o 
   4  -1   3       60.62       64.37      0.78 o 
   5  -1   3      235.47      257.73      6.34 o 
   6  -1   3       89.13       82.44      1.31 o 
   7  -1   3       35.38       39.16      4.08 o 
   8  -1   3       58.94       63.48      3.54 o 
  -9   0   3       78.18       72.96      2.79 o 
  -8   0   3      401.96      397.97      7.15 o 
  -7   0   3       10.52       10.16      0.75 o 
  -6   0   3      147.06      152.99      1.81 o 
  -5   0   3      298.37      333.42      2.95 o 
  -4   0   3     1186.12     1292.48     23.63 o 
  -3   0   3     2774.21     2924.78     65.03 o 
  -2   0   3      997.69     1019.88     13.31 o 
  -1   0   3     1973.32     2454.52     37.88 o 
   0   0   3       52.94       75.95      1.53 o 
   1   0   3      187.78      177.46      2.61 o 
   2   0   3     1425.97     1783.35     24.93 o 
   3   0   3      527.87      510.11      5.92 o 
   4   0   3      270.67      282.66      2.59 o 
   5   0   3      379.99      365.59     19.25 o 
   6   0   3      141.08      149.31      4.56 o 
   7   0   3       30.33       32.43      2.70 o 
  -9   1   3      200.83      196.08      4.48 o 
  -8   1   3      103.86      102.16      2.82 o 
  -7   1   3      793.37      779.35      7.57 o 
  -6   1   3        4.55        5.38      0.46 o 
  -5   1   3     1911.45     2014.43     49.17 o 
  -4   1   3      292.70      280.36      2.89 o 
  -3   1   3        9.82       12.64      0.81 o 
  -2   1   3      126.18      137.60      3.42 o 
  -1   1   3      563.62      532.73     10.09 o 
   0   1   3     2207.94     2683.40     43.77 o 
   1   1   3      196.47      228.83      3.30 o 
   2   1   3      292.28      256.80      2.80 o 
   3   1   3      236.68      246.17      2.54 o 
   4   1   3     1348.16     1417.53     48.28 o 
   5   1   3      409.41      403.06      9.31 o 
   6   1   3       42.53       32.97      2.46 o 
   7   1   3      160.83      164.62      6.01 o 
  -9   2   3      135.23      132.75      3.48 o 
  -8   2   3       94.59       88.85      2.54 o 
  -7   2   3       82.00       85.84      1.20 o 
  -6   2   3      128.26      132.28      3.91 o 
  -5   2   3      147.97      118.70      1.85 o 
  -4   2   3      619.53      593.15      8.32 o 
  -3   2   3      273.19      311.77      7.09 o 
  -2   2   3      743.30      743.03      9.96 o 
  -1   2   3     1063.88     1050.05     14.33 o 
   0   2   3     1978.84     2227.00     39.13 o 
   1   2   3      395.81      353.80      4.64 o 
   2   2   3       64.60       41.48      1.80 o 
   3   2   3      764.49      748.60     22.82 o 
   4   2   3      311.81      316.54      3.89 o 
   5   2   3      218.05      232.49      6.37 o 
   6   2   3       18.99       14.83      2.22 o 
 -10   3   3       36.51       33.15      2.82 o 
  -9   3   3      101.41       98.33      6.07 o 
  -8   3   3       15.42       16.94      2.62 o 
  -7   3   3        7.14        6.49      0.70 o 
  -6   3   3      239.63      258.54      3.78 o 
  -5   3   3      355.82      342.03      3.94 o 
  -4   3   3       16.96       16.23      1.19 o 
  -3   3   3      293.26      342.76      4.90 o 
  -2   3   3       91.75       81.21      3.06 o 
  -1   3   3      626.87      611.00     22.19 o 
   0   3   3      132.25      114.28      4.47 o 
   1   3   3       65.79       55.36      1.23 o 
   2   3   3      272.58      255.78      4.92 o 
   3   3   3      998.04      944.48     12.32 o 
   4   3   3       94.16       90.79      5.89 o 
   5   3   3       81.04       74.65      3.54 o 
   6   3   3       29.51       31.83      3.06 o 
 -10   4   3       47.69       45.63      5.89 o 
  -9   4   3       14.82       14.75      1.03 o 
  -8   4   3      480.77      460.95      6.41 o 
  -7   4   3        0.72        0.92      0.63 o 
  -6   4   3       42.02       35.22      1.23 o 
  -5   4   3       77.66       72.96      1.53 o 
  -4   4   3       34.61       40.94      2.70 o 
  -3   4   3     1204.83     1153.94     18.40 o 
  -2   4   3       11.34        8.64      0.98 o 
  -1   4   3     1328.75     1309.70     19.70 o 
   0   4   3       20.78       20.60      1.04 o 
   1   4   3       19.76       12.05      0.82 o 
   2   4   3        1.50        1.56      0.53 o 
   3   4   3      471.91      448.69      6.94 o 
   4   4   3      245.41      238.04      8.14 o 
   5   4   3       12.51       10.09      2.10 o 
 -10   5   3       58.42       52.54      1.71 o 
  -9   5   3      175.55      177.33      3.46 o 
  -8   5   3       75.22       77.35      2.12 o 
  -7   5   3      455.70      436.64      6.02 o 
  -6   5   3       21.83       30.63      1.21 o 
  -5   5   3     1787.65     1789.53     30.70 o 
  -4   5   3      265.54      285.09      4.95 o 
  -3   5   3        1.33        0.85      1.47 o 
  -2   5   3      577.19      554.83     11.17 o 
  -1   5   3       16.45       14.63      1.26 o 
   0   5   3       90.36       89.73      2.99 o 
   1   5   3       41.85       44.78      1.62 o 
   2   5   3       43.47       44.58      2.01 o 
   3   5   3       37.85       42.01      1.16 o 
   4   5   3      168.33      185.76      8.47 o 
 -10   6   3       51.64       54.69      2.41 o 
  -9   6   3       33.50       32.97      1.61 o 
  -8   6   3      116.08      119.36      2.60 o 
  -7   6   3      812.51      795.98     10.91 o 
  -6   6   3     1628.79     1595.02     22.65 o 
  -5   6   3       87.69       99.38      2.89 o 
  -4   6   3       99.27       98.47      2.82 o 
  -3   6   3       16.70       17.36      1.49 o 
  -2   6   3      161.61      177.28      3.65 o 
  -1   6   3      456.58      446.75      7.25 o 
   0   6   3        7.34        4.42      2.16 o 
   1   6   3       37.35       42.98      1.74 o 
   2   6   3      219.08      217.35      4.62 o 
   3   6   3      285.76      283.81     10.90 o 
  -9   7   3      152.49      151.11      3.44 o 
  -8   7   3      241.78      216.64      3.74 o 
  -7   7   3       23.32       23.75      1.35 o 
  -6   7   3      160.53      171.65      3.01 o 
  -5   7   3       70.18       63.14      2.59 o 
  -4   7   3      171.92      165.53      4.67 o 
  -3   7   3      525.70      536.65      9.36 o 
  -2   7   3      135.10      135.08      3.33 o 
  -1   7   3      150.94      147.40      3.35 o 
   0   7   3       40.76       41.23      1.74 o 
   1   7   3       34.00       38.56      2.04 o 
   2   7   3       46.56       46.89      1.57 o 
  -9   8   3       28.69       33.12      1.82 o 
  -8   8   3       41.24       46.13      2.44 o 
  -7   8   3        6.44        5.46      0.92 o 
  -6   8   3       24.21       28.12      1.86 o 
  -5   8   3      339.31      349.01      8.15 o 
  -4   8   3      115.14      117.20      4.20 o 
  -3   8   3      213.00      210.83      5.51 o 
  -2   8   3      216.01      223.04      7.15 o 
  -1   8   3        2.68        2.76      1.50 o 
   0   8   3        9.32        7.51      1.56 o 
  -8   9   3       57.47       60.81      3.72 o 
  -7   9   3      108.09      116.92      4.50 o 
  -6   9   3      100.10      111.48      4.15 o 
  -5   9   3        4.52        7.00      1.82 o 
  -4   9   3       63.86       70.50      3.15 o 
  -3   9   3       15.13       13.57      2.46 o 
  -2   9   3       43.86       37.48      3.00 o 
  -1   9   3        0.53        1.56      2.58 o 
  -5  10   3       37.63       35.74      3.90 o 
   1 -10   4       28.59       26.14      2.39 o 
   2 -10   4      167.84      178.97      4.41 o 
   3 -10   4       57.83       56.76      2.76 o 
   4 -10   4       51.89       47.39      2.60 o 
   5 -10   4      129.79      140.42      5.17 o 
   6 -10   4       18.27       19.57      1.97 o 
  -1  -9   4      144.42      140.90      3.61 o 
   0  -9   4      157.70      159.88      3.69 o 
   1  -9   4       31.28       34.66      2.03 o 
   2  -9   4       52.35       51.83      2.46 o 
   3  -9   4      168.22      174.60      4.18 o 
   4  -9   4       69.56       69.06      3.39 o 
   5  -9   4       24.46       23.43      1.89 o 
   6  -9   4       82.51       89.56      3.42 o 
   7  -9   4        3.69        2.25      2.58 o 
  -3  -8   4       73.73       79.74      1.62 o 
  -2  -8   4      322.32      318.74      4.61 o 
  -1  -8   4        8.49        7.45      0.89 o 
   0  -8   4      304.70      321.20      4.09 o 
   1  -8   4      358.03      365.11      6.39 o 
   2  -8   4       15.91       18.90      1.60 o 
   3  -8   4       34.16       32.65      3.18 o 
   4  -8   4      218.22      219.31      4.54 o 
   5  -8   4      153.34      156.76      3.75 o 
   6  -8   4        2.12        2.67      1.08 o 
   7  -8   4       33.40       36.88      1.80 o 
   8  -8   4       33.13       38.59      2.76 o 
  -4  -7   4       44.80       45.22      1.02 o 
  -3  -7   4       25.62       25.96      1.37 o 
  -2  -7   4       93.16       91.35      2.01 o 
  -1  -7   4     1414.26     1467.10     20.07 o 
   0  -7   4       91.87       92.28      1.92 o 
   1  -7   4      659.78      707.50     12.07 o 
   2  -7   4      112.05      103.57      5.65 o 
   3  -7   4      165.41      163.21      4.14 o 
   4  -7   4      247.76      275.44      5.08 o 
   5  -7   4      153.12      145.67      3.27 o 
   6  -7   4      180.74      182.41      6.28 o 
   7  -7   4       14.47       12.50      1.17 o 
   8  -7   4       98.52       97.42      2.36 o 
  -5  -6   4        3.91        2.35      0.58 o 
  -4  -6   4        2.57        3.54      0.57 o 
  -3  -6   4      758.89      809.49      9.95 o 
  -2  -6   4      274.65      271.67      3.56 o 
  -1  -6   4       70.44       68.42      1.31 o 
   0  -6   4      113.02      108.21      1.49 o 
   1  -6   4      243.41      225.46      7.39 o 
   2  -6   4     1561.90     1738.36     39.10 o 
   3  -6   4      744.45      709.78     14.71 o 
   4  -6   4      423.10      410.39      8.71 o 
   5  -6   4       76.90       86.27      1.68 o 
   6  -6   4        6.53        3.76      0.75 o 
   7  -6   4       87.38       94.80      2.37 o 
   8  -6   4       18.59       19.40      1.00 o 
  -6  -5   4        0.90        2.22      1.44 o 
  -5  -5   4       34.90       33.14      1.18 o 
  -4  -5   4       44.20       48.80      1.32 o 
  -3  -5   4       75.28       74.56      1.50 o 
  -2  -5   4       96.51      105.36      1.78 o 
  -1  -5   4      117.29      118.29      1.95 o 
   0  -5   4      850.40      908.88     20.00 o 
   1  -5   4     1225.91     1281.91     26.49 o 
   2  -5   4      629.08      608.52     11.89 o 
   3  -5   4      380.41       28.29      0.36 o 
   4  -5   4      370.01      355.96      9.67 o 
   5  -5   4       87.31       82.26      2.28 o 
   6  -5   4        7.86        7.55      0.71 o 
   7  -5   4        3.81        3.32      0.52 o 
   8  -5   4       60.85       57.61      2.40 o 
  -7  -4   4       78.04       75.85      3.78 o 
  -6  -4   4       17.56       21.20      1.06 o 
  -5  -4   4       40.17       40.16      1.03 o 
  -4  -4   4       16.87       15.04      0.86 o 
  -3  -4   4        1.16        1.29      0.44 o 
  -2  -4   4     1813.23     1937.03     23.98 o 
  -1  -4   4       63.29       62.47      0.77 o 
   0  -4   4      758.41      824.26     14.70 o 
   1  -4   4       39.72       29.57      0.39 o 
   2  -4   4      214.15       -0.09      0.06 o 
   3  -4   4      298.47      309.75      4.29 o 
   4  -4   4       19.02       25.11      0.87 o 
   5  -4   4      705.45      698.62     13.75 o 
   6  -4   4       54.06       46.89      1.38 o 
   7  -4   4      123.71      125.78      2.97 o 
   8  -4   4       13.39       14.55      0.89 o 
  -7  -3   4       30.27       29.07      2.58 o 
  -6  -3   4      153.57      149.12      1.79 o 
  -5  -3   4        7.52        8.51      0.53 o 
  -4  -3   4      346.71      356.64      7.65 o 
  -3  -3   4       98.76       84.86      1.35 o 
  -2  -3   4      216.13      242.15      3.64 o 
  -1  -3   4      103.83       79.29      1.07 o 
   0  -3   4     2284.53     2958.91     38.81 o 
   1  -3   4     2602.38     3030.15     50.81 o 
   2  -3   4       11.46        7.05      0.83 o 
   3  -3   4      679.47      695.91      7.07 o 
   4  -3   4     1299.32     1445.76     21.46 o 
   5  -3   4      271.53      288.53      4.21 o 
   6  -3   4      601.97      615.47      8.29 o 
   7  -3   4       26.77       28.52      0.74 o 
   8  -3   4      123.17      134.29      4.62 o 
  -8  -2   4       48.47       46.37      3.30 o 
  -7  -2   4      209.69      196.93      8.35 o 
  -6  -2   4       50.23       54.65      0.95 o 
  -5  -2   4      170.34      167.92      1.69 o 
  -4  -2   4       74.00       72.75      1.20 o 
  -3  -2   4       12.58        6.54      0.52 o 
  -2  -2   4      740.66      857.01      8.82 o 
  -1  -2   4       26.76       26.35      0.76 o 
   0  -2   4     4989.17     5765.87    112.26 o 
   1  -2   4      938.58      915.26     11.68 o 
   2  -2   4     3976.59     4965.91     92.66 o 
   3  -2   4     1105.63     1281.59     17.71 o 
   4  -2   4     1216.85     1345.36     15.78 o 
   5  -2   4       78.61       88.22      1.53 o 
   6  -2   4       30.33       25.24      1.49 o 
   7  -2   4      412.97      400.15     23.06 o 
   8  -2   4       48.07       50.15      3.12 o 
  -8  -1   4       73.89       69.00      3.24 o 
  -7  -1   4       19.37       20.54      0.84 o 
  -6  -1   4       50.15       52.13      0.74 o 
  -5  -1   4       16.60       16.34      0.50 o 
  -4  -1   4      498.23      497.60      4.80 o 
  -3  -1   4     1179.19     1126.83     12.44 o 
  -2  -1   4     3436.30     3981.43     58.20 o 
  -1  -1   4        7.89        9.95      0.86 o 
   0  -1   4     2261.12     2522.42     39.35 o 
   1  -1   4     1816.64     1852.28     26.64 o 
   2  -1   4      345.96      367.55      4.24 o 
   3  -1   4      187.45      173.09      2.05 o 
   4  -1   4      494.90      533.75      5.68 o 
   5  -1   4      924.42      928.65     22.94 o 
   6  -1   4      170.91      182.97      5.62 o 
   7  -1   4      266.33      292.73      7.99 o 
  -9   0   4        0.54        1.26      1.34 o 
  -8   0   4      124.55      112.84      4.68 o 
  -7   0   4      202.34      190.30      2.00 o 
  -6   0   4      445.51      466.06      4.61 o 
  -5   0   4        6.60        7.07      0.55 o 
  -4   0   4     1062.38     1096.39     12.65 o 
  -3   0   4       20.02       19.61      0.70 o 
  -2   0   4      992.31     1014.75     14.62 o 
  -1   0   4     1872.51     2097.37     31.98 o 
   0   0   4      235.71      224.11      3.61 o 
   1   0   4      216.69      253.23      4.38 o 
   2   0   4        6.37        3.40      0.78 o 
   3   0   4     1230.10     1314.22     22.16 o 
   4   0   4      513.06      550.09      7.48 o 
   5   0   4      616.06      625.04      8.84 o 
   6   0   4       34.29       41.68      2.64 o 
   7   0   4        8.73       11.17      2.16 o 
  -9   1   4       39.56       45.28      2.29 o 
  -8   1   4      213.17      186.92      2.05 o 
  -7   1   4      306.25      309.21      3.27 o 
  -6   1   4      343.34      317.94      3.97 o 
  -5   1   4      444.61      469.03      5.07 o 
  -4   1   4       22.54       23.82      1.02 o 
  -3   1   4      293.15      263.73      4.02 o 
  -2   1   4        3.74        3.25      0.76 o 
  -1   1   4        1.78        1.55      0.70 o 
   0   1   4     1391.04     1413.76     19.79 o 
   1   1   4        3.73        3.42      0.57 o 
   2   1   4       41.99       33.67      0.98 o 
   3   1   4      316.34      327.91      7.15 o 
   4   1   4       32.93       33.26      0.67 o 
   5   1   4       73.19       70.61      2.04 o 
   6   1   4      285.02      287.08      9.97 o 
  -9   2   4       64.34       56.44      4.11 o 
  -8   2   4      184.00      191.47      2.56 o 
  -7   2   4      224.76      213.90      4.72 o 
  -6   2   4      125.32      141.51      3.41 o 
  -5   2   4      265.74      219.27      2.89 o 
  -4   2   4     1154.65     1094.40     19.24 o 
  -3   2   4       48.25       50.87      1.50 o 
  -2   2   4       12.19       11.65      1.32 o 
  -1   2   4       30.58       39.23      1.32 o 
   0   2   4       40.35       28.82      1.10 o 
   1   2   4     1083.85     1071.94     14.59 o 
   2   2   4       73.32       76.68      1.34 o 
   3   2   4        1.60        1.16      0.42 o 
   4   2   4      368.91      358.55     12.09 o 
   5   2   4       67.74       70.51      5.11 o 
   6   2   4       34.44       37.90      3.12 o 
 -10   3   4       39.75       43.90      3.24 o 
  -9   3   4      112.02       96.52      3.20 o 
  -8   3   4       59.80       57.81      1.29 o 
  -7   3   4      138.31      135.57      2.30 o 
  -6   3   4       14.81       18.12      0.91 o 
  -5   3   4        6.06        6.03      0.78 o 
  -4   3   4      293.86      290.91      4.48 o 
  -3   3   4      602.06      567.93     16.79 o 
  -2   3   4      464.61      463.04      6.56 o 
  -1   3   4      993.13      940.59     14.07 o 
   0   3   4      284.50      274.47      3.95 o 
   1   3   4       41.09       43.82      3.09 o 
   2   3   4     1073.06      997.78     13.82 o 
   3   3   4      260.99      238.09      7.03 o 
   4   3   4       59.09       55.89      1.12 o 
   5   3   4        2.57        1.08      1.50 o 
 -10   4   4        0.42        0.74      0.60 o 
  -9   4   4       12.58       15.00      1.03 o 
  -8   4   4       92.03       86.83      2.04 o 
  -7   4   4       34.31       30.06      1.28 o 
  -6   4   4      139.83      146.68      3.12 o 
  -5   4   4       23.71       21.91      1.42 o 
  -4   4   4       86.11       63.32      2.91 o 
  -3   4   4      690.13      711.32     10.70 o 
  -2   4   4      453.15      421.36      6.41 o 
  -1   4   4      447.61      430.00      7.69 o 
   0   4   4      165.45      159.26      3.28 o 
   1   4   4       45.54       43.65      1.36 o 
   2   4   4       53.68       55.07      2.13 o 
   3   4   4      152.84      145.45      5.53 o 
   4   4   4       17.95       13.27      2.19 o 
 -10   5   4       30.01       28.59      1.91 o 
  -9   5   4       94.86       99.61      2.10 o 
  -8   5   4      156.87      163.60      3.05 o 
  -7   5   4      242.68      248.65      4.07 o 
  -6   5   4       33.42       35.07      1.48 o 
  -5   5   4      145.30      146.03      5.68 o 
  -4   5   4       72.37       87.28      2.59 o 
  -3   5   4        2.35        2.03      1.73 o 
  -2   5   4       26.78       30.94      2.10 o 
  -1   5   4       12.94       14.13      1.25 o 
   0   5   4      456.55      442.66      7.42 o 
   1   5   4      101.84      103.16      3.87 o 
   2   5   4      165.45      151.85      6.22 o 
   3   5   4      178.88      166.36      2.75 o 
 -10   6   4      107.17      107.77      2.86 o 
  -9   6   4       42.49       46.62      1.83 o 
  -8   6   4      106.21      107.66      2.34 o 
  -7   6   4       63.88       57.11      1.76 o 
  -6   6   4       33.53       42.16      1.94 o 
  -5   6   4       84.70       74.87      2.68 o 
  -4   6   4      109.63      111.42      3.14 o 
  -3   6   4        0.78        0.62      0.95 o 
  -2   6   4       13.25       15.85      1.73 o 
  -1   6   4      191.77      187.96      3.87 o 
   0   6   4        1.07        3.24      0.93 o 
   1   6   4      710.04      678.59     28.56 o 
   2   6   4       87.71       82.46      3.87 o 
  -9   7   4       92.42       96.26      2.70 o 
  -8   7   4       11.82       14.06      1.23 o 
  -7   7   4      212.79      196.44      3.78 o 
  -6   7   4        3.77        3.05      1.34 o 
  -5   7   4      163.90      172.55      4.41 o 
  -4   7   4       12.67       11.91      1.70 o 
  -3   7   4       87.84       90.47      2.99 o 
  -2   7   4       49.20       55.40      2.81 o 
  -1   7   4      122.57      110.21      2.92 o 
   0   7   4       87.79       82.72      2.73 o 
   1   7   4        3.91        3.67      0.89 o 
  -9   8   4      337.59      312.79      5.76 o 
  -8   8   4      235.94      218.61      5.00 o 
  -7   8   4        8.89       12.83      1.21 o 
  -6   8   4       63.37       63.38      2.92 o 
  -5   8   4       53.11       57.31      2.97 o 
  -4   8   4      248.15      255.53      5.91 o 
  -3   8   4       76.56       72.46      4.95 o 
  -2   8   4       19.50       17.07      1.76 o 
  -1   8   4       55.59       58.03      3.21 o 
   0   8   4       90.65       83.30      3.36 o 
  -7   9   4       35.25       37.39      2.20 o 
  -6   9   4      209.17      215.85      6.11 o 
  -5   9   4      251.87      256.62      7.63 o 
  -4   9   4       21.72       18.50      2.18 o 
  -3   9   4        2.26        2.86      1.82 o 
  -2   9   4       15.96       14.57      9.13 o 
   1 -10   5      146.81      148.07      3.92 o 
   2 -10   5       62.46       57.39      2.67 o 
   3 -10   5      126.90      126.82      3.94 o 
   4 -10   5      123.55      144.82      4.21 o 
   5 -10   5       13.98        8.72      7.48 o 
   6 -10   5        0.66       -0.03      1.01 o 
  -1  -9   5      124.94      125.55      5.50 o 
   0  -9   5       13.85       16.01      1.73 o 
   1  -9   5       16.14       15.11      1.60 o 
   2  -9   5      496.34      526.35     10.27 o 
   3  -9   5       66.08       54.67      2.51 o 
   4  -9   5       34.80       36.95      2.16 o 
   5  -9   5        6.12        9.92      1.57 o 
   6  -9   5       43.24       40.65      2.28 o 
   7  -9   5      139.29      146.19      4.73 o 
  -3  -8   5      183.61      176.56      3.81 o 
  -2  -8   5      104.10      102.33      2.42 o 
  -1  -8   5       18.98       16.21      0.89 o 
   0  -8   5      204.11      218.20      4.31 o 
   1  -8   5       12.33       10.67      1.43 o 
   2  -8   5      205.38      206.04      4.40 o 
   3  -8   5       27.68       33.66      1.97 o 
   4  -8   5        9.00        5.14      1.30 o 
   5  -8   5      193.97      194.73      4.80 o 
   6  -8   5      235.90      249.96      7.96 o 
   7  -8   5       47.45       50.15      2.09 o 
  -4  -7   5       71.38       75.61      1.60 o 
  -3  -7   5      161.33      159.24      2.29 o 
  -2  -7   5      247.57      240.93      3.36 o 
  -1  -7   5      159.85      164.81      2.74 o 
   0  -7   5       62.14       64.56      2.76 o 
   1  -7   5      434.94      426.18     12.25 o 
   2  -7   5       82.55       69.37      3.12 o 
   3  -7   5      182.40      170.15      4.92 o 
   4  -7   5      138.31      158.26      4.62 o 
   5  -7   5       83.16       81.73      4.62 o 
   6  -7   5      132.29      137.73      2.05 o 
   7  -7   5       77.70       79.57      3.17 o 
   8  -7   5       48.00       61.38      1.86 o 
  -5  -6   5       29.08       28.37      0.80 o 
  -4  -6   5       86.17       86.79      2.01 o 
  -3  -6   5       41.54       37.94      1.15 o 
  -2  -6   5      350.56      373.56      5.21 o 
  -1  -6   5      459.80      462.21      6.58 o 
   0  -6   5       12.67       17.06      1.74 o 
   1  -6   5      912.67      928.28     19.64 o 
   2  -6   5     1198.55     1219.81     26.25 o 
   3  -6   5       71.22       58.14      2.70 o 
   4  -6   5      117.24       -0.12      0.12 o 
   5  -6   5       62.07       63.41      1.65 o 
   6  -6   5       59.80       65.23      2.34 o 
   7  -6   5        8.52        9.90      0.71 o 
   8  -6   5        2.30        2.45      0.60 o 
  -6  -5   5       10.52       14.17      1.86 o 
  -5  -5   5        7.60        6.13      0.62 o 
  -4  -5   5      401.95      389.37      5.98 o 
  -3  -5   5     2550.30     2778.17     56.03 o 
  -2  -5   5      541.58      561.50      6.85 o 
  -1  -5   5      900.54     1025.95     24.32 o 
   0  -5   5      804.04      843.93     23.81 o 
   1  -5   5      627.87      649.78     15.56 o 
   2  -5   5      254.56      284.20      6.13 o 
   3  -5   5        2.17        3.24      2.10 o 
   4  -5   5       96.80       90.52      2.31 o 
   5  -5   5       53.12       47.40      1.61 o 
   6  -5   5       66.32       64.03      1.40 o 
   7  -5   5        1.63        1.16      0.54 o 
   8  -5   5       23.17       24.92      1.02 o 
  -7  -4   5       33.60       34.77      4.32 o 
  -6  -4   5       84.13       81.57      1.38 o 
  -5  -4   5      835.95      854.42     13.60 o 
  -4  -4   5      510.44      515.89      8.49 o 
  -3  -4   5      642.94      662.47      6.25 o 
  -2  -4   5      106.07      108.53      1.26 o 
  -1  -4   5       41.08       40.30      0.98 o 
   0  -4   5     1897.33     2450.99     36.59 o 
   1  -4   5     1162.73     1211.46     17.18 o 
   2  -4   5      102.60       97.56      3.42 o 
   3  -4   5       87.09       86.86      1.14 o 
   4  -4   5      188.15      179.42      2.76 o 
   5  -4   5      402.05      397.89     10.57 o 
   6  -4   5       60.66       64.03      1.60 o 
   7  -4   5       70.92       72.93      1.51 o 
   8  -4   5        3.99        3.78      1.84 o 
  -7  -3   5      139.99      127.22      3.13 o 
  -6  -3   5      104.67      105.52      1.91 o 
  -5  -3   5        2.27        1.67      0.33 o 
  -4  -3   5       31.71       38.77      0.83 o 
  -3  -3   5      355.49      377.54      3.43 o 
  -2  -3   5       35.08       42.05      0.83 o 
  -1  -3   5      572.92      578.67      6.74 o 
   0  -3   5      537.80      567.19      7.92 o 
   1  -3   5     1692.82     1917.62     34.65 o 
   2  -3   5      448.68      413.36      5.33 o 
   3  -3   5      178.59      156.74      2.37 o 
   4  -3   5       56.13       46.09      0.94 o 
   5  -3   5      124.08      118.59      2.01 o 
   6  -3   5      102.03       97.22      2.44 o 
   7  -3   5        4.30        4.52      0.57 o 
   8  -3   5       78.51       83.36      3.66 o 
  -8  -2   5        2.27        2.00      1.35 o 
  -7  -2   5       31.91       34.32      1.10 o 
  -6  -2   5      476.42      482.28      4.48 o 
  -5  -2   5        3.75        2.27      0.46 o 
  -4  -2   5      505.89      474.50      4.57 o 
  -3  -2   5      379.49      343.76      3.53 o 
  -2  -2   5      418.37      396.31      4.02 o 
  -1  -2   5      290.01      327.13      4.24 o 
   0  -2   5     1449.30     1510.80     22.35 o 
   1  -2   5      565.65      490.54      6.72 o 
   2  -2   5       13.10        5.42      0.96 o 
   3  -2   5      769.58      811.46     10.46 o 
   4  -2   5      534.07      512.41      5.33 o 
   5  -2   5      152.98      161.96      2.84 o 
   6  -2   5       34.45       34.05      0.92 o 
   7  -2   5       18.77       20.24      0.90 o 
  -8  -1   5       57.30       49.94      4.34 o 
  -7  -1   5        8.01        8.35      0.55 o 
  -6  -1   5      139.31      146.55      1.71 o 
  -5  -1   5      143.27      153.57      2.30 o 
  -4  -1   5      456.56      441.07      4.66 o 
  -3  -1   5       33.10       25.38      0.75 o 
  -2  -1   5      335.26      402.37      5.22 o 
  -1  -1   5     4179.14     4812.05     91.33 o 
   0  -1   5      146.68      137.15      2.59 o 
   1  -1   5     3547.65     4274.25     77.25 o 
   2  -1   5       29.36       36.94      1.61 o 
   3  -1   5      612.10      606.04     11.86 o 
   4  -1   5      372.94      350.67      4.19 o 
   5  -1   5       31.52       32.79      0.62 o 
   6  -1   5       12.18       12.38      1.53 o 
   7  -1   5       13.90       13.57      3.42 o 
  -9   0   5        5.54        4.74      1.70 o 
  -8   0   5      107.40      102.04      1.73 o 
  -7   0   5      237.34      233.40      5.74 o 
  -6   0   5       20.56       21.13      0.87 o 
  -5   0   5      127.90      131.65      1.79 o 
  -4   0   5        2.45        4.95      0.64 o 
  -3   0   5     1920.86     2108.46     33.70 o 
  -2   0   5      254.55      235.43      3.46 o 
  -1   0   5     1243.00     1375.44     19.58 o 
   0   0   5     3694.62     4497.04     83.05 o 
   1   0   5      405.40      456.79      5.77 o 
   2   0   5      362.35      387.28      5.23 o 
   3   0   5       15.48       18.39      0.90 o 
   4   0   5      361.86      369.90      4.16 o 
   5   0   5      325.23      335.40      5.15 o 
   6   0   5      146.14      156.09      5.11 o 
   7   0   5      153.99      166.72      5.95 o 
  -9   1   5       22.92       19.70      1.83 o 
  -8   1   5      262.93      257.27      3.18 o 
  -7   1   5      104.63      108.08      2.00 o 
  -6   1   5      107.89      100.91      2.11 o 
  -5   1   5      918.93      899.71     11.20 o 
  -4   1   5     1120.77     1125.20     13.27 o 
  -3   1   5        3.51        4.42      1.04 o 
  -2   1   5       37.27       25.50      1.27 o 
  -1   1   5      452.51      457.36      6.28 o 
   0   1   5      691.27      727.72     10.57 o 
   1   1   5       76.72       60.96      1.65 o 
   2   1   5      694.50      715.22      9.77 o 
   3   1   5     1481.62     1489.23     28.08 o 
   4   1   5     1039.42     1046.53     17.07 o 
   5   1   5      421.12      431.72     18.24 o 
   6   1   5        9.83       10.39      2.10 o 
  -9   2   5      233.23      204.78      4.81 o 
  -8   2   5      168.88      166.92      2.34 o 
  -7   2   5       69.24       75.00      1.47 o 
  -6   2   5        2.08        3.22      0.74 o 
  -5   2   5        2.07        2.61      0.63 o 
  -4   2   5     1212.43     1161.22     17.96 o 
  -3   2   5       20.81       16.22      1.50 o 
  -2   2   5      241.24      228.84      4.29 o 
  -1   2   5       47.48       64.81      2.25 o 
   0   2   5     1656.53     1764.67     28.32 o 
   1   2   5     1041.13     1055.73     14.86 o 
   2   2   5      734.39      710.76      9.40 o 
   3   2   5     1441.56     1428.59     21.06 o 
   4   2   5        2.74        2.08      0.40 o 
   5   2   5       36.03       35.68      5.14 o 
 -10   3   5       49.50       39.45      1.26 o 
  -9   3   5       26.14       26.19      0.97 o 
  -8   3   5      412.96      391.16      5.09 o 
  -7   3   5        9.36        6.69      0.80 o 
  -6   3   5       20.75       22.03      1.04 o 
  -5   3   5       44.70       47.25      1.48 o 
  -4   3   5      293.10      289.08      4.80 o 
  -3   3   5      248.95      241.59      4.83 o 
  -2   3   5      242.21      200.61      5.11 o 
  -1   3   5     1140.25     1153.72     17.30 o 
   0   3   5       92.95       91.26      2.12 o 
   1   3   5      522.02      525.98      7.37 o 
   2   3   5      262.97      263.23      4.16 o 
   3   3   5        3.53        3.99      0.80 o 
   4   3   5      320.37      325.79     10.36 o 
   5   3   5       16.69       23.30      2.70 o 
 -10   4   5        9.44        7.91      1.23 o 
  -9   4   5       92.38       82.41      1.82 o 
  -8   4   5       59.27       62.09      1.81 o 
  -7   4   5      182.69      165.54      4.89 o 
  -6   4   5       85.63       81.18      1.82 o 
  -5   4   5      537.47      575.08     11.95 o 
  -4   4   5      224.95      229.76      5.08 o 
  -3   4   5        8.31        9.22      1.27 o 
  -2   4   5       66.57       58.79      2.07 o 
  -1   4   5      485.12      467.36      9.46 o 
   0   4   5       30.86       29.39      1.42 o 
   1   4   5      261.34      253.28      4.03 o 
   2   4   5      258.22      245.30      4.09 o 
   3   4   5       16.26       15.96      1.32 o 
   4   4   5      109.64      124.44      7.15 o 
 -10   5   5       10.88        9.94      1.18 o 
  -9   5   5      117.90      114.00      2.41 o 
  -8   5   5       40.87       35.83      2.21 o 
  -7   5   5       27.61       29.04      1.34 o 
  -6   5   5      222.47      235.40      4.81 o 
  -5   5   5      293.76      272.50     10.60 o 
  -4   5   5      359.38      346.47     13.99 o 
  -3   5   5        6.97        6.03      1.27 o 
  -2   5   5        3.45        4.13      1.12 o 
  -1   5   5        0.95        2.35      0.97 o 
   0   5   5      580.78      584.52     10.09 o 
   1   5   5       28.75       30.59      1.34 o 
   2   5   5       81.43       77.13      3.06 o 
   3   5   5      104.43       90.05      2.72 o 
  -9   6   5       92.75       89.89      2.54 o 
  -8   6   5      114.15      122.59      2.69 o 
  -7   6   5       53.03       49.80      1.73 o 
  -6   6   5       19.77       15.11      2.85 o 
  -5   6   5       99.97      116.99      3.42 o 
  -4   6   5       93.50       85.75      2.93 o 
  -3   6   5       22.77       27.67      2.33 o 
  -2   6   5      113.76      122.65      4.11 o 
  -1   6   5      211.93      210.49      4.98 o 
   0   6   5      129.01      127.02      3.36 o 
   1   6   5      143.08      133.23      6.04 o 
   2   6   5       18.53       12.79      1.92 o 
  -9   7   5       20.65       23.25      1.81 o 
  -8   7   5       28.07       25.17      1.51 o 
  -7   7   5        0.57        0.89      0.84 o 
  -6   7   5        2.55        1.23      1.27 o 
  -5   7   5      211.70      203.37      5.07 o 
  -4   7   5        0.48        1.08      1.19 o 
  -3   7   5       17.23       11.03      1.61 o 
  -2   7   5      370.54      360.80      7.70 o 
  -1   7   5      286.31      283.81      5.50 o 
   0   7   5      126.15      115.08      2.94 o 
   1   7   5       16.73       13.91      1.51 o 
  -8   8   5        0.99        2.07      1.08 o 
  -7   8   5       34.12       33.82      2.34 o 
  -6   8   5      123.38      145.36      4.56 o 
  -5   8   5        9.71       13.47      2.01 o 
  -4   8   5       57.67       52.37      2.82 o 
  -3   8   5        0.52        1.03      1.22 o 
  -2   8   5       89.24       93.34      4.38 o 
  -1   8   5      256.65      240.80      7.12 o 
  -7   9   5       18.38       23.56      1.64 o 
  -6   9   5       38.38       42.24      3.09 o 
  -5   9   5       58.18       64.13      3.47 o 
  -4   9   5        0.36        2.34      2.22 o 
   1 -10   6      243.56      260.54      5.78 o 
   2 -10   6       25.88       30.80      2.28 o 
   3 -10   6        0.62        0.66      1.32 o 
   4 -10   6        1.60        1.65      1.80 o 
   5 -10   6       11.65       10.91      8.71 o 
  -1  -9   6       35.47       36.22      2.38 o 
   0  -9   6      131.31      149.47      4.17 o 
   1  -9   6       79.39       95.95      3.01 o 
   2  -9   6       52.87       53.58      2.51 o 
   3  -9   6        3.03        2.82      1.31 o 
   4  -9   6        1.03        0.14      1.01 o 
   5  -9   6       15.59       21.45      2.73 o 
   6  -9   6       37.20       36.29      2.22 o 
  -3  -8   6      153.37      159.98      3.00 o 
  -2  -8   6       41.93       42.53      1.43 o 
  -1  -8   6       54.69       59.40      4.26 o 
   0  -8   6        6.89        4.74      1.56 o 
   1  -8   6      305.64      321.20      7.99 o 
   2  -8   6       39.41       39.22      2.70 o 
   3  -8   6        7.51        8.83      1.86 o 
   4  -8   6        6.24        6.19      1.74 o 
   5  -8   6       43.25       49.05      2.27 o 
   6  -8   6       94.83       92.69      6.10 o 
   7  -8   6       44.59       49.29      3.60 o 
  -4  -7   6       97.63      101.64      2.81 o 
  -3  -7   6       87.91      102.51      2.43 o 
  -2  -7   6        3.53        2.76      0.62 o 
  -1  -7   6        6.20        6.25      1.44 o 
   0  -7   6      468.42      473.51     10.45 o 
   1  -7   6      309.53      287.98      7.15 o 
   2  -7   6      221.37      221.20      5.89 o 
   3  -7   6       19.39       24.44      2.22 o 
   4  -7   6      272.39      291.83      9.61 o 
   5  -7   6      654.34        0.00      0.12 o 
   6  -7   6       77.13       76.66      2.12 o 
   7  -7   6       10.88       11.25      0.98 o 
  -5  -6   6       43.74       42.00      1.23 o 
  -4  -6   6        5.17        3.76      1.12 o 
  -3  -6   6      210.99      214.79      3.31 o 
  -2  -6   6      153.38      158.86      4.08 o 
  -1  -6   6       76.67       78.32      2.94 o 
   0  -6   6      797.02      844.01     20.78 o 
   1  -6   6      257.81      272.73      6.55 o 
   2  -6   6       99.68       80.00      3.30 o 
   3  -6   6      209.92      210.87      5.53 o 
   4  -6   6      454.48      482.10     10.45 o 
   5  -6   6       47.45       51.89      1.38 o 
   6  -6   6       60.24       61.23      1.39 o 
   7  -6   6        2.73        3.15      0.59 o 
  -6  -5   6       29.36       26.60      1.22 o 
  -5  -5   6      171.77      165.39      2.26 o 
  -4  -5   6      249.35      247.54      4.71 o 
  -3  -5   6       59.59       62.57      1.15 o 
  -2  -5   6     1008.68     1073.53     12.50 o 
  -1  -5   6       45.93       47.92      0.99 o 
   0  -5   6      632.45      639.34      6.91 o 
   1  -5   6      288.08      305.98      3.19 o 
   2  -5   6       36.38       33.69      1.57 o 
   3  -5   6        2.25        2.01      0.29 o 
   4  -5   6      183.32      197.04      2.72 o 
   5  -5   6      316.10      332.00      4.63 o 
   6  -5   6        0.62        1.59      0.56 o 
   7  -5   6      113.20      120.24      2.10 o 
  -7  -4   6       87.17       82.66      2.91 o 
  -6  -4   6      259.82      257.90      4.70 o 
  -5  -4   6        1.71        0.99      0.48 o 
  -4  -4   6     1193.70     1272.79     13.70 o 
  -3  -4   6      557.19      582.44      6.64 o 
  -2  -4   6        3.26        4.36      0.48 o 
  -1  -4   6      841.20      906.06     10.04 o 
   0  -4   6      372.39      353.44      3.68 o 
   1  -4   6      299.78      293.75      4.37 o 
   2  -4   6        8.06        9.76      1.83 o 
   3  -4   6       55.46       50.64      1.55 o 
   4  -4   6      139.06      158.88      2.04 o 
   5  -4   6       95.66       87.72      2.49 o 
   6  -4   6       17.11       16.93      1.14 o 
   7  -4   6        1.03        0.21      0.45 o 
  -7  -3   6       61.82       59.24      1.18 o 
  -6  -3   6      515.01      505.65      5.13 o 
  -5  -3   6     1303.72     1347.09     14.43 o 
  -4  -3   6      269.72      263.17      5.24 o 
  -3  -3   6     1230.52     1289.77     15.27 o 
  -2  -3   6       86.02       71.82      1.18 o 
  -1  -3   6       69.65       78.66      1.21 o 
   0  -3   6      543.12      578.66      7.79 o 
   1  -3   6       58.83       51.12      1.56 o 
   2  -3   6      207.05      200.98      3.12 o 
   3  -3   6      123.13      113.99      2.11 o 
   4  -3   6      701.05      727.48      8.10 o 
   5  -3   6        7.50       11.86      0.85 o 
   6  -3   6       53.17       58.12      1.41 o 
   7  -3   6       13.77       13.22      0.66 o 
  -8  -2   6      119.39      110.36      3.26 o 
  -7  -2   6      676.27      671.50      8.94 o 
  -6  -2   6       58.82       59.16      1.39 o 
  -5  -2   6      163.37      154.84      2.18 o 
  -4  -2   6        8.56        9.86      0.67 o 
  -3  -2   6      352.55      354.91      4.18 o 
  -2  -2   6     1955.53     2262.71     29.36 o 
  -1  -2   6     1061.38     1101.24     15.37 o 
   0  -2   6     1407.81     1508.19     21.97 o 
   1  -2   6        1.20        1.87      0.69 o 
   2  -2   6      701.17      634.53      8.44 o 
   3  -2   6      296.38      289.27      4.38 o 
   4  -2   6      308.95      320.55      4.16 o 
   5  -2   6       44.25       48.76      1.05 o 
   6  -2   6       68.12       63.72      3.54 o 
   7  -2   6       13.26       14.71      1.98 o 
  -8  -1   6       47.96       44.90      0.74 o 
  -7  -1   6        2.46        2.28      0.41 o 
  -6  -1   6       15.85       18.48      0.79 o 
  -5  -1   6       47.63       45.71      1.17 o 
  -4  -1   6     1158.20     1234.08     14.69 o 
  -3  -1   6      926.16      904.21     12.33 o 
  -2  -1   6     1010.79     1039.27     14.52 o 
  -1  -1   6     1473.29     1574.68     23.29 o 
   0  -1   6     1431.23     1436.80     32.49 o 
   1  -1   6      173.13      151.57      2.50 o 
   2  -1   6      379.38      446.52      6.67 o 
   3  -1   6      122.74      109.36      1.83 o 
   4  -1   6        1.49        1.64      0.59 o 
   5  -1   6        4.27        4.60      0.89 o 
   6  -1   6       48.91       49.81      3.66 o 
  -9   0   6        8.46        7.33      2.04 o 
  -8   0   6       61.16       63.19      1.50 o 
  -7   0   6      127.21      122.60      1.94 o 
  -6   0   6      147.32      140.27      1.99 o 
  -5   0   6      782.60      778.25      9.08 o 
  -4   0   6      413.56      376.28      4.67 o 
  -3   0   6      174.12      158.69      4.15 o 
  -2   0   6       16.24       12.58      1.68 o 
  -1   0   6       59.76       50.79      1.90 o 
   0   0   6        2.01        5.70      1.62 o 
   1   0   6      361.02      388.78      7.75 o 
   2   0   6      212.31      200.45      3.37 o 
   3   0   6       10.14        9.32      0.69 o 
   4   0   6       81.40       82.85      2.97 o 
   5   0   6        5.40        6.99      0.80 o 
   6   0   6       20.77       20.42      2.46 o 
  -9   1   6       25.95       22.07      0.76 o 
  -8   1   6      134.09      129.05      1.91 o 
  -7   1   6       19.36       21.05      1.45 o 
  -6   1   6       60.72       57.91      1.54 o 
  -5   1   6       16.05       17.53      2.01 o 
  -4   1   6      138.78      122.93      3.18 o 
  -3   1   6      476.22      473.82      8.71 o 
  -2   1   6        2.43        2.40      1.09 o 
  -1   1   6     1228.31     1314.78     19.58 o 
   0   1   6      336.75      368.73      6.00 o 
   1   1   6      613.39      607.99      9.87 o 
   2   1   6      298.07      251.26      3.52 o 
   3   1   6      314.09      303.21      3.87 o 
   4   1   6       46.31       48.76      1.47 o 
   5   1   6        0.49        0.80      0.27 o 
  -9   2   6      104.44      102.44      1.73 o 
  -8   2   6       77.15       83.33      1.89 o 
  -7   2   6        2.45        3.17      0.68 o 
  -6   2   6       67.05       67.16      2.21 o 
  -5   2   6      320.56      308.23      4.30 o 
  -4   2   6      136.77      123.74      2.91 o 
  -3   2   6      746.05      724.23     10.74 o 
  -2   2   6     1177.17     1228.51     18.75 o 
  -1   2   6     1466.50     1577.55     24.63 o 
   0   2   6      891.89      904.59     13.19 o 
   1   2   6       12.20       17.33      1.17 o 
   2   2   6      230.01      235.50      3.88 o 
   3   2   6      474.72      469.99      6.55 o 
   4   2   6      252.64      259.09      4.80 o 
   5   2   6       23.18       25.04      2.70 o 
  -9   3   6        0.39        1.04      0.84 o 
  -8   3   6      133.87      133.42      2.69 o 
  -7   3   6       62.55       62.47      1.84 o 
  -6   3   6      112.45      105.39      2.10 o 
  -5   3   6      160.02      183.73      4.56 o 
  -4   3   6      454.50      452.22      8.16 o 
  -3   3   6      691.51      702.14     10.96 o 
  -2   3   6      197.18      168.95      3.54 o 
  -1   3   6      751.96      721.32     11.00 o 
   0   3   6      618.06      640.93     16.19 o 
   1   3   6      941.86      919.87     13.63 o 
   2   3   6      445.03      436.70      6.61 o 
   3   3   6      221.62      231.56      3.58 o 
   4   3   6        3.50        2.99      0.39 o 
  -9   4   6       72.58       72.35      1.82 o 
  -8   4   6        1.72        1.16      0.99 o 
  -7   4   6      172.50      185.12      3.14 o 
  -6   4   6      125.18      126.75      3.82 o 
  -5   4   6      790.26      742.16     13.54 o 
  -4   4   6      214.93      208.00      4.39 o 
  -3   4   6       17.79       17.93      2.01 o 
  -2   4   6      535.95      519.58     11.05 o 
  -1   4   6      230.86      236.70      5.06 o 
   0   4   6      992.38     1024.40     16.96 o 
   1   4   6      104.34      109.80      2.33 o 
   2   4   6        3.11        2.26      0.78 o 
   3   4   6       75.41       76.98      3.66 o 
  -9   5   6       50.42       54.62      2.05 o 
  -8   5   6      168.08      168.90      3.23 o 
  -7   5   6        1.86        2.96      0.99 o 
  -6   5   6      268.28      261.58      5.41 o 
  -5   5   6        9.92       10.43      1.94 o 
  -4   5   6      272.33      232.80      8.11 o 
  -3   5   6        1.22        1.97      1.12 o 
  -2   5   6       61.29       72.07      4.35 o 
  -1   5   6      343.71      341.79      9.70 o 
   0   5   6      293.09      292.04      5.09 o 
   1   5   6       65.00       68.60      1.92 o 
   2   5   6      110.84      111.91      6.19 o 
  -9   6   6       67.26       67.61      2.39 o 
  -8   6   6       70.13       76.03      2.25 o 
  -7   6   6       37.90       46.43      1.84 o 
  -6   6   6        0.47       -0.32      1.08 o 
  -5   6   6       18.72       21.23      2.41 o 
  -4   6   6        6.16        9.31      1.95 o 
  -3   6   6      191.62      166.85      5.90 o 
  -2   6   6        6.42        9.12      1.46 o 
  -1   6   6       37.52       39.24      2.01 o 
   0   6   6      181.14      173.42      4.28 o 
   1   6   6        5.47        5.19      0.95 o 
  -9   7   6       23.64       25.72      1.66 o 
  -8   7   6       31.01       35.47      2.85 o 
  -7   7   6       14.78       14.46      1.40 o 
  -6   7   6      101.66      104.00      4.89 o 
  -5   7   6       79.77       78.11      3.90 o 
  -4   7   6        0.51        0.13      1.38 o 
  -3   7   6       18.08       23.24      2.47 o 
  -2   7   6      339.48      337.46      6.79 o 
  -1   7   6       72.66       67.95      3.91 o 
   0   7   6       88.68       83.84      3.13 o 
  -8   8   6        3.91        2.22      1.30 o 
  -7   8   6       27.31       34.06      2.76 o 
  -6   8   6       97.58       93.93      3.95 o 
  -5   8   6       94.95      106.06      4.76 o 
  -4   8   6      100.02      109.49      3.94 o 
  -3   8   6        8.51        6.70      1.69 o 
  -2   8   6      164.91      157.51      4.27 o 
   1 -10   7       58.08       71.47      3.40 o 
   2 -10   7       52.37       53.93      2.83 o 
   3 -10   7       14.46       15.51      2.65 o 
   4 -10   7       18.04       19.03      3.61 o 
  -1  -9   7       21.89       30.64      1.90 o 
   0  -9   7       86.56       92.31      5.95 o 
   1  -9   7       40.19       46.07      3.12 o 
   2  -9   7       14.37       14.35      2.34 o 
   3  -9   7        0.48       -0.24      1.38 o 
   4  -9   7       26.14       34.11      2.94 o 
   5  -9   7       76.81       84.91      4.50 o 
   6  -9   7      107.02      103.21      3.88 o 
  -3  -8   7        3.51        4.98      1.00 o 
  -2  -8   7       48.57       51.47      2.52 o 
  -1  -8   7      135.67      138.62      4.38 o 
   0  -8   7        9.73        7.81      1.80 o 
   1  -8   7        0.54        0.48      1.32 o 
   2  -8   7        0.86        0.00      1.14 o 
   3  -8   7       60.60       66.37      3.48 o 
   4  -8   7      159.58      162.16      5.29 o 
   5  -8   7        0.49        0.54      1.32 o 
   6  -8   7       28.21       29.19      1.94 o 
  -4  -7   7       47.65       51.53      2.10 o 
  -3  -7   7       84.84       89.31      4.38 o 
  -2  -7   7       84.69       91.41      4.80 o 
  -1  -7   7       69.01       84.56      3.30 o 
   0  -7   7       26.80       25.83      2.34 o 
   1  -7   7       17.27       17.30      2.10 o 
   2  -7   7       36.39       41.20      4.62 o 
   3  -7   7       13.91       12.85      3.48 o 
   4  -7   7       13.66       11.23      1.98 o 
   5  -7   7       65.72       63.78      3.06 o 
   6  -7   7        1.10        1.54      0.73 o 
   7  -7   7       32.69       38.11      1.11 o 
  -5  -6   7       27.00       27.51      5.04 o 
  -4  -6   7       15.16       17.48      1.38 o 
  -3  -6   7      131.50      135.20      4.32 o 
  -2  -6   7      109.16      103.19      4.53 o 
  -1  -6   7      447.05      448.16     17.09 o 
   0  -6   7       81.19       83.98      2.09 o 
   1  -6   7      219.23      222.18     12.49 o 
   2  -6   7        2.92        4.92      1.68 o 
   3  -6   7       38.24       51.17      2.82 o 
   4  -6   7       94.17       98.49      4.14 o 
   5  -6   7      125.84      142.26      2.67 o 
   6  -6   7       28.92       26.16      1.02 o 
   7  -6   7       19.39       19.72      1.03 o 
  -6  -5   7      102.77      106.96      3.02 o 
  -5  -5   7       39.20       47.24      1.66 o 
  -4  -5   7       14.30       13.29      1.48 o 
  -3  -5   7      283.68      311.49      4.55 o 
  -2  -5   7      782.56      771.49      9.06 o 
  -1  -5   7      279.01      272.61      3.14 o 
   0  -5   7      305.84      318.99      3.89 o 
   1  -5   7       32.35       36.19      0.66 o 
   2  -5   7      283.35      293.12      4.84 o 
   3  -5   7      497.65      503.58     19.94 o 
   4  -5   7        5.54        4.73      0.55 o 
   5  -5   7       16.82       17.06      1.50 o 
   6  -5   7        7.58        7.82      1.20 o 
   7  -5   7      223.76      224.05      3.73 o 
  -7  -4   7       70.61       64.02      4.68 o 
  -6  -4   7      120.88      117.74      2.17 o 
  -5  -4   7       79.57       77.41      1.33 o 
  -4  -4   7      180.45      191.44      2.64 o 
  -3  -4   7      465.32      462.17      5.58 o 
  -2  -4   7      363.73      365.73      4.39 o 
  -1  -4   7        0.84        1.14      0.37 o 
   0  -4   7       17.79       24.02      2.22 o 
   1  -4   7      836.62      832.72     13.03 o 
   2  -4   7       91.51       91.88      2.62 o 
   3  -4   7       71.79       81.14      2.64 o 
   4  -4   7      381.60      402.49      4.84 o 
   5  -4   7       56.15       59.04      1.50 o 
   6  -4   7      187.26      192.85      3.23 o 
   7  -4   7      172.36      182.78      3.14 o 
  -7  -3   7      438.79      431.69      5.04 o 
  -6  -3   7        1.34        1.42      0.44 o 
  -5  -3   7       22.05       22.85      0.86 o 
  -4  -3   7      388.31      393.45      4.77 o 
  -3  -3   7       40.31       44.15      1.20 o 
  -2  -3   7      318.20      279.31      3.49 o 
  -1  -3   7        0.99        0.79      0.78 o 
   0  -3   7      341.24      313.94      4.79 o 
   1  -3   7       36.22       32.16      2.01 o 
   2  -3   7     1345.70     1420.88     22.38 o 
   3  -3   7      237.52      239.10      4.16 o 
   4  -3   7      144.59      155.62      2.99 o 
   5  -3   7      353.57      377.56      4.36 o 
   6  -3   7        0.61        0.94      0.72 o 
   7  -3   7       78.96       78.38      4.86 o 
  -8  -2   7      100.63      100.78      4.32 o 
  -7  -2   7        6.97        8.03      0.76 o 
  -6  -2   7      714.19      755.16      8.80 o 
  -5  -2   7       12.82       12.49      0.84 o 
  -4  -2   7      237.63      230.80      3.45 o 
  -3  -2   7      657.20      645.36      7.65 o 
  -2  -2   7      428.24      381.34      6.19 o 
  -1  -2   7      404.31      393.04      5.72 o 
   0  -2   7      432.12      397.10      6.42 o 
   1  -2   7      562.96      561.35      7.95 o 
   2  -2   7        4.65        4.58      0.84 o 
   3  -2   7      226.79      213.98      3.65 o 
   4  -2   7       22.84       18.95      1.46 o 
   5  -2   7       15.69       16.12      0.77 o 
   6  -2   7      159.57      163.41      7.90 o 
  -8  -1   7      470.70      460.80      5.53 o 
  -7  -1   7      538.71      542.20      6.63 o 
  -6  -1   7      187.71      180.79      2.68 o 
  -5  -1   7      603.17      618.33      7.55 o 
  -4  -1   7      442.62      428.47      5.11 o 
  -3  -1   7      935.23      980.94     14.35 o 
  -2  -1   7      194.79      193.30      3.66 o 
  -1  -1   7       31.99       25.89      1.77 o 
   0  -1   7      253.68      268.45      4.83 o 
   1  -1   7      233.95      222.74      3.59 o 
   2  -1   7       66.56       74.93      1.74 o 
   3  -1   7       28.74       26.74      1.34 o 
   4  -1   7      194.92      210.91      2.92 o 
   5  -1   7        2.84        2.61      0.48 o 
   6  -1   7       19.18       18.14      2.22 o 
  -9   0   7      180.26      158.24      4.44 o 
  -8   0   7      255.27      243.50      3.37 o 
  -7   0   7      223.95      225.94      3.19 o 
  -6   0   7        2.66        3.35      0.75 o 
  -5   0   7      759.72      731.39      9.29 o 
  -4   0   7     1732.24     1854.23     24.60 o 
  -3   0   7     1087.49     1050.17     15.70 o 
  -2   0   7        4.13        3.10      0.97 o 
  -1   0   7       15.55       23.68      1.48 o 
   0   0   7      554.99      505.40      9.34 o 
   1   0   7       51.12       53.94      2.10 o 
   2   0   7      320.13      301.87      4.33 o 
   3   0   7        1.99        2.58      0.71 o 
   4   0   7        8.28       10.21      0.62 o 
   5   0   7       50.52       47.82      1.20 o 
  -9   1   7       69.30       64.92      3.06 o 
  -8   1   7        1.96        1.68      0.67 o 
  -7   1   7      305.85      294.69      4.25 o 
  -6   1   7      182.48      196.76      4.20 o 
  -5   1   7      167.34      162.72      3.22 o 
  -4   1   7      767.65      739.41     11.31 o 
  -3   1   7       69.94       63.22      2.59 o 
  -2   1   7      588.44      558.37      8.56 o 
  -1   1   7       32.84       46.38      1.89 o 
   0   1   7      104.94       85.35      2.33 o 
   1   1   7       45.90       40.66      2.04 o 
   2   1   7        0.66        1.67      0.84 o 
   3   1   7       93.99       96.92      1.71 o 
   4   1   7      155.13      155.78      2.16 o 
   5   1   7      172.50      150.34     16.31 o 
  -9   2   7       20.65       22.37      0.97 o 
  -8   2   7      215.86      215.13      3.41 o 
  -7   2   7       34.94       38.74      4.71 o 
  -6   2   7       27.30       27.59      1.25 o 
  -5   2   7        4.17        6.43      1.21 o 
  -4   2   7      199.97      202.31      6.03 o 
  -3   2   7       21.81       16.46      1.93 o 
  -2   2   7        2.42        4.37      1.21 o 
  -1   2   7     1461.90     1438.83     22.94 o 
   0   2   7      234.14      233.35      4.12 o 
   1   2   7      128.00      129.57      2.59 o 
   2   2   7        0.75        1.28      0.61 o 
   3   2   7       15.43       17.42      0.82 o 
   4   2   7       41.54       38.20      1.02 o 
  -9   3   7        1.48        1.98      0.69 o 
  -8   3   7       11.83       14.10      1.18 o 
  -7   3   7        0.95       -0.62      0.75 o 
  -6   3   7       13.96       15.24      1.19 o 
  -5   3   7      609.11      564.07     11.67 o 
  -4   3   7      238.48      239.95      4.82 o 
  -3   3   7      692.70      705.77     12.76 o 
  -2   3   7       87.73       89.90      2.69 o 
  -1   3   7      622.03      615.29      9.72 o 
   0   3   7      305.61      278.02      4.76 o 
   1   3   7        2.21        1.65      0.76 o 
   2   3   7        0.57        0.77      0.71 o 
   3   3   7        6.64        7.43      1.62 o 
  -9   4   7       17.59       19.17      1.81 o 
  -8   4   7        7.13       10.24      1.12 o 
  -7   4   7      167.49      154.66      3.00 o 
  -6   4   7       50.54       48.08      2.25 o 
  -5   4   7      853.61      841.73     18.71 o 
  -4   4   7      648.26      661.52     12.47 o 
  -3   4   7      360.08      368.71      7.65 o 
  -2   4   7      153.92      151.23      5.50 o 
  -1   4   7        1.12        1.00      1.10 o 
   0   4   7      188.89      185.07      3.63 o 
   1   4   7       77.81       83.18      2.53 o 
   2   4   7      149.36      160.32      3.09 o 
   3   4   7       55.97       51.04      3.36 o 
  -9   5   7      103.67       94.77      3.03 o 
  -8   5   7      182.56      181.95      4.14 o 
  -7   5   7       10.45       17.95      1.40 o 
  -6   5   7      182.69      178.12      4.37 o 
  -5   5   7      185.52      180.19      8.14 o 
  -4   5   7      131.57      122.79      5.65 o 
  -3   5   7       19.45       18.06      2.28 o 
  -2   5   7      241.14      235.78      5.71 o 
  -1   5   7      878.39      898.32     15.14 o 
   0   5   7      249.85      264.55      5.80 o 
   1   5   7      152.85      151.85      3.10 o 
   2   5   7        2.70        3.10      0.97 o 
  -9   6   7       62.09       72.58      2.68 o 
  -8   6   7       47.34       47.63      1.98 o 
  -7   6   7      114.53      106.76      3.10 o 
  -6   6   7        4.80        3.84      1.51 o 
  -5   6   7       58.72       59.84      3.24 o 
  -4   6   7       44.60       47.30      2.50 o 
  -3   6   7      233.59      241.88     17.42 o 
  -2   6   7      434.70      454.07      8.50 o 
  -1   6   7      267.91      262.00      6.64 o 
   0   6   7       49.16       51.48      2.34 o 
  -8   7   7       16.96       21.26      2.67 o 
  -7   7   7        0.57       -1.05      1.75 o 
  -6   7   7      106.97      105.13      4.03 o 
  -5   7   7       43.91       54.02      3.10 o 
  -4   7   7      232.39      248.41     10.66 o 
  -3   7   7       23.36       25.54      2.77 o 
  -2   7   7        4.65        5.42      4.08 o 
  -1   7   7       68.94       69.29      2.66 o 
  -6   8   7       72.36       81.96      3.97 o 
  -5   8   7      137.79      127.66      4.69 o 
  -4   8   7        5.80        7.01      1.91 o 
  -1  -9   8       91.52       99.58      4.02 o 
   0  -9   8        4.35        7.63      3.24 o 
   1  -9   8       89.33       92.37      4.26 o 
   2  -9   8      176.77      166.06      5.95 o 
   3  -9   8       91.82       98.02      4.56 o 
   4  -9   8        2.82        4.32      1.98 o 
   5  -9   8       99.28      107.87      4.80 o 
  -2  -8   8      130.29      153.39      4.68 o 
  -1  -8   8        7.57        6.25      1.74 o 
   0  -8   8       25.32       24.80      2.52 o 
   1  -8   8       24.22       23.42      2.58 o 
   2  -8   8       48.17       54.65      3.42 o 
   3  -8   8      192.80      188.83      6.13 o 
   4  -8   8      176.07      201.20      6.37 o 
   5  -8   8      103.48      106.73      6.73 o 
   6  -8   8      255.61      271.53      7.57 o 
  -4  -7   8        4.68        4.86      1.26 o 
  -3  -7   8       72.43       85.16      3.12 o 
  -2  -7   8       64.15       65.70      3.00 o 
  -1  -7   8       12.56        9.43      3.12 o 
   0  -7   8       40.29       30.81      2.58 o 
   1  -7   8      181.60      197.23      5.95 o 
   2  -7   8      228.28      235.31      6.85 o 
   3  -7   8      131.37      141.98      4.92 o 
   4  -7   8      476.98      447.36     56.07 o 
   5  -7   8       16.29       17.84      0.63 o 
   6  -7   8       42.60       40.11      1.86 o 
  -5  -6   8        0.58       -0.03      0.51 o 
  -4  -6   8       67.85       68.03      3.15 o 
  -3  -6   8      233.02      239.98      5.41 o 
  -2  -6   8       11.96       16.72      0.71 o 
  -1  -6   8        1.27        0.91      0.33 o 
   0  -6   8      138.75      157.23      4.81 o 
   1  -6   8      234.64      237.94      7.12 o 
   2  -6   8      426.70      423.71      6.94 o 
   3  -6   8      190.78      165.20     25.86 o 
   4  -6   8      126.57      123.00      4.26 o 
   5  -6   8      127.38      127.40      2.94 o 
   6  -6   8       53.25       48.66      2.07 o 
  -6  -5   8      108.24      103.07      2.59 o 
  -5  -5   8       48.52       47.90      1.25 o 
  -4  -5   8      261.29      281.67      4.41 o 
  -3  -5   8      330.89      347.52      4.18 o 
  -2  -5   8       32.99       34.49      1.91 o 
  -1  -5   8        7.37        8.90      0.58 o 
   0  -5   8        5.83        8.45      0.73 o 
   1  -5   8        8.29        9.50      1.64 o 
   2  -5   8      251.65      261.58      4.58 o 
   3  -5   8       19.76       17.69      1.55 o 
   4  -5   8        3.56        3.72      0.71 o 
   5  -5   8      193.86      205.77      6.49 o 
   6  -5   8       77.32       86.69      2.32 o 
  -6  -4   8       55.16       57.19      1.37 o 
  -5  -4   8       86.56       89.43      1.71 o 
  -4  -4   8      124.17      126.70      2.40 o 
  -3  -4   8      528.04      537.57      6.35 o 
  -2  -4   8        6.42        7.68      0.70 o 
  -1  -4   8        4.99        4.11      0.81 o 
   0  -4   8       98.96       85.78      2.42 o 
   1  -4   8      274.13      270.57      6.37 o 
   2  -4   8       91.85       93.85      3.74 o 
   3  -4   8      223.66      246.94      4.15 o 
   4  -4   8      164.74      164.42      2.29 o 
   5  -4   8        1.88        3.71      0.62 o 
   6  -4   8       66.29       66.89      2.05 o 
  -7  -3   8      121.92      130.75      2.51 o 
  -6  -3   8       11.01        9.98      0.71 o 
  -5  -3   8      129.06      144.66      2.33 o 
  -4  -3   8      234.22      213.23      3.06 o 
  -3  -3   8      354.00      339.30      4.16 o 
  -2  -3   8       34.54       30.07      1.25 o 
  -1  -3   8        7.73        6.22      1.11 o 
   0  -3   8     1376.90     1406.89     21.87 o 
   1  -3   8      981.45      994.88     15.97 o 
   2  -3   8        8.35       11.82      1.59 o 
   3  -3   8       53.61       48.67      1.87 o 
   4  -3   8      191.49      198.11      3.24 o 
   5  -3   8      359.30      382.30      4.87 o 
   6  -3   8       89.47       92.09      3.12 o 
  -8  -2   8       48.60       47.45      1.33 o 
  -7  -2   8        9.18        9.52      0.68 o 
  -6  -2   8       44.60       44.69      1.17 o 
  -5  -2   8       63.33       57.39      1.36 o 
  -4  -2   8      600.71      623.22      8.26 o 
  -3  -2   8        8.71        5.51      0.89 o 
  -2  -2   8       58.34       48.93      1.92 o 
  -1  -2   8      987.91      982.11     14.83 o 
   0  -2   8      323.81      342.89     11.71 o 
   1  -2   8      530.75      545.03      8.07 o 
   2  -2   8       77.14       85.61      2.12 o 
   3  -2   8       57.97       57.10      1.81 o 
   4  -2   8      236.85      228.46      3.38 o 
   5  -2   8      244.76      262.50      3.42 o 
   6  -2   8       29.26       32.88      2.91 o 
  -8  -1   8        0.94        0.34      0.63 o 
  -7  -1   8       12.83       13.90      0.95 o 
  -6  -1   8      135.82      140.77      3.90 o 
  -5  -1   8      184.54      176.12      2.67 o 
  -4  -1   8      523.19      488.77      6.06 o 
  -3  -1   8      351.04      358.72      5.87 o 
  -2  -1   8        1.37        0.72      0.92 o 
  -1  -1   8      122.08      113.03      3.29 o 
   0  -1   8     1382.59     1419.24     23.33 o 
   1  -1   8       15.69       14.88      2.13 o 
   2  -1   8       54.73       44.89      2.07 o 
   3  -1   8      127.63      116.91      2.58 o 
   4  -1   8       19.02       22.03      0.94 o 
   5  -1   8       89.71       92.98      1.44 o 
  -8   0   8      553.98      546.19      6.94 o 
  -7   0   8       39.52       41.48      2.05 o 
  -6   0   8      190.99      191.20      3.18 o 
  -5   0   8      215.56      200.60      3.02 o 
  -4   0   8      486.47      443.62      7.07 o 
  -3   0   8      113.31       98.60      2.77 o 
  -2   0   8       43.13       42.34      2.70 o 
  -1   0   8       19.56       24.05      1.67 o 
   0   0   8       44.95       39.69      2.01 o 
   1   0   8       83.84       84.72      2.19 o 
   2   0   8      160.11      138.15      2.57 o 
   3   0   8      248.25      244.60      4.04 o 
   4   0   8      410.33      400.26      5.40 o 
   5   0   8       20.72       19.00      0.65 o 
  -9   1   8      278.21      245.32      4.35 o 
  -8   1   8      251.47      253.82      4.60 o 
  -7   1   8      228.83      237.56      6.05 o 
  -6   1   8       39.87       37.36      2.15 o 
  -5   1   8      207.62      227.74      4.44 o 
  -4   1   8      132.82      132.36      3.24 o 
  -3   1   8       32.58       39.79      3.15 o 
  -2   1   8       89.04       84.82      2.71 o 
  -1   1   8      318.07      306.09      5.39 o 
   0   1   8      229.83      242.39      4.35 o 
   1   1   8       14.51       13.71      1.18 o 
   2   1   8      210.72      214.62      3.83 o 
   3   1   8       57.15       50.88      1.96 o 
   4   1   8       78.98       68.88      1.31 o 
  -9   2   8        5.21        5.53      0.79 o 
  -8   2   8       71.19       67.32      2.01 o 
  -7   2   8      124.29      126.33      3.09 o 
  -6   2   8      465.82      492.49      7.58 o 
  -5   2   8      197.28      164.22     13.96 o 
  -4   2   8       73.42       79.27      2.72 o 
  -3   2   8       34.50       35.51      2.04 o 
  -2   2   8       82.49       78.61      2.59 o 
  -1   2   8      636.40      610.83      9.78 o 
   0   2   8      331.91      316.86      5.33 o 
   1   2   8        4.12        6.43      0.97 o 
   2   2   8        6.96        6.98      1.01 o 
   3   2   8       79.52       78.55      2.49 o 
   4   2   8      124.93      107.42      4.26 o 
  -9   3   8      137.73      127.05      3.32 o 
  -8   3   8       53.59       55.76      2.04 o 
  -7   3   8      177.31      165.33      3.73 o 
  -6   3   8       39.73       33.68      3.54 o 
  -5   3   8      493.72      505.56      9.55 o 
  -4   3   8      392.19      350.66      6.62 o 
  -3   3   8        0.66        0.43      1.41 o 
  -2   3   8       92.16       91.57      5.04 o 
  -1   3   8        0.61        0.79      0.95 o 
   0   3   8       58.84       59.99      2.02 o 
   1   3   8       34.20       29.97      1.42 o 
   2   3   8      106.76      104.43      2.17 o 
   3   3   8       88.81       81.01      1.67 o 
  -9   4   8       72.57       68.71      2.24 o 
  -8   4   8      112.30      118.46      2.77 o 
  -7   4   8        3.72        5.86      1.27 o 
  -6   4   8      180.19      184.62      5.19 o 
  -5   4   8        5.87        4.67      1.44 o 
  -4   4   8      177.14      182.41      4.42 o 
  -3   4   8       68.44       59.17      3.03 o 
  -2   4   8       45.10       47.11      2.19 o 
  -1   4   8       32.87       33.59      2.25 o 
   0   4   8       25.98       25.02      1.53 o 
   1   4   8        2.26        3.69      1.14 o 
   2   4   8       11.64       11.79      1.29 o 
  -9   5   8       16.02       21.47      1.55 o 
  -8   5   8      100.65      105.90      2.80 o 
  -7   5   8       58.45       53.11      3.04 o 
  -6   5   8       30.79       36.44      2.42 o 
  -5   5   8      182.03      171.63     10.15 o 
  -4   5   8        8.88        7.76      1.61 o 
  -3   5   8      102.56      107.14      3.38 o 
  -2   5   8       18.96       24.98      2.36 o 
  -1   5   8       68.17       66.91      2.48 o 
   0   5   8        9.02       11.37      1.58 o 
   1   5   8        0.43       -0.72      0.90 o 
  -8   6   8       13.45       13.49      1.53 o 
  -7   6   8       95.25       94.89      3.67 o 
  -6   6   8       78.17       80.91      9.16 o 
  -5   6   8      343.31      356.53      8.53 o 
  -4   6   8       29.29       30.86      2.40 o 
  -3   6   8        5.12        3.50      1.71 o 
  -2   6   8      170.53      171.85      4.41 o 
  -1   6   8      191.75      192.43      4.95 o 
  -7   7   8       57.40       64.31      3.81 o 
  -6   7   8       80.34       85.27      3.90 o 
  -5   7   8       79.97       77.62      3.69 o 
  -4   7   8      325.07      321.58      8.65 o 
  -3   7   8      199.78      221.31      6.82 o 
   0  -9   9       26.76       36.76      3.00 o 
   1  -9   9       47.17       48.59      3.54 o 
   2  -9   9       65.75       65.28      4.02 o 
   3  -9   9        2.96        2.88      1.98 o 
   4  -9   9       36.81       38.80      3.42 o 
  -2  -8   9       55.63       57.78      3.18 o 
  -1  -8   9        4.74        3.96      1.74 o 
   0  -8   9       97.02      116.21      7.15 o 
   1  -8   9      100.72      101.74      4.62 o 
   2  -8   9      250.05      260.78      7.81 o 
   3  -8   9       56.96       59.58      3.66 o 
   4  -8   9       35.01       45.22      3.30 o 
   5  -8   9      244.31      273.33     10.99 o 
  -3  -7   9       66.99       59.84      5.26 o 
  -2  -7   9       13.22       14.39      1.53 o 
  -1  -7   9      178.32      156.68     14.11 o 
   0  -7   9      496.88      442.05     40.06 o 
   1  -7   9      308.37        3.48      1.80 o 
   2  -7   9       53.63       61.86      3.66 o 
   3  -7   9      203.53      226.48      6.79 o 
   4  -7   9      117.20      129.97      4.80 o 
   5  -7   9       42.96       41.08      2.94 o 
  -4  -6   9      128.73      135.18      2.97 o 
  -3  -6   9       86.37       96.06      2.46 o 
  -2  -6   9      223.20      200.66      8.85 o 
  -1  -6   9        5.31        5.18      0.49 o 
   0  -6   9      223.51      245.70      6.36 o 
   1  -6   9      410.58      408.12      7.84 o 
   2  -6   9      133.02      143.51      3.95 o 
   3  -6   9       92.93       90.29      4.89 o 
   4  -6   9      419.38      457.22     22.10 o 
   5  -6   9       72.52       65.48      5.86 o 
   6  -6   9       26.99       26.83      1.65 o 
  -5  -5   9       64.03       62.79      1.88 o 
  -4  -5   9      178.43      199.41      3.01 o 
  -3  -5   9       42.38       40.60      1.12 o 
  -2  -5   9       35.71       21.52      0.84 o 
  -1  -5   9      214.92      211.70      3.35 o 
   0  -5   9       42.20       43.05      1.09 o 
   1  -5   9      426.59      453.55      7.43 o 
   2  -5   9      448.39      465.02      9.72 o 
   3  -5   9        3.11        4.34      1.09 o 
   4  -5   9      188.88      198.97      5.72 o 
   5  -5   9      194.24      199.78      3.87 o 
   6  -5   9       53.60       49.56      1.84 o 
  -6  -4   9       47.16       47.00      1.39 o 
  -5  -4   9      145.00      153.67      2.60 o 
  -4  -4   9       11.43       11.48      0.96 o 
  -3  -4   9       11.66       15.44      1.43 o 
  -2  -4   9       12.00       12.61      0.95 o 
  -1  -4   9       70.41       61.31      2.82 o 
   0  -4   9      702.61      707.00     12.11 o 
   1  -4   9      552.24      589.19     10.17 o 
   2  -4   9       12.05       13.25      1.30 o 
   3  -4   9      165.37      161.98      3.23 o 
   4  -4   9      330.94      340.22      5.98 o 
   5  -4   9      267.05      287.41      3.75 o 
   6  -4   9       28.89       34.19      1.42 o 
  -7  -3   9       61.21       60.45      1.55 o 
  -6  -3   9      104.66      114.75      2.06 o 
  -5  -3   9       18.42       17.92      1.24 o 
  -4  -3   9        3.09        5.78      0.92 o 
  -3  -3   9        9.33       11.45      0.84 o 
  -2  -3   9       39.90       45.20      3.13 o 
  -1  -3   9       51.25       46.61      2.53 o 
   0  -3   9        4.37        4.68      1.20 o 
   1  -3   9      249.13      248.79      4.45 o 
   2  -3   9        0.87        2.37      0.92 o 
   3  -3   9      454.40      487.86      8.02 o 
   4  -3   9      113.31      127.94      2.53 o 
   5  -3   9       18.43       19.92      0.96 o 
  -7  -2   9       46.47       48.41      1.39 o 
  -6  -2   9       40.57       41.86      1.30 o 
  -5  -2   9      140.88      148.66      2.99 o 
  -4  -2   9       73.18       69.10      1.82 o 
  -3  -2   9       60.78       62.14      1.60 o 
  -2  -2   9       14.55       12.82      2.10 o 
  -1  -2   9      434.70      421.26      7.77 o 
   0  -2   9      197.85      204.98      4.04 o 
   1  -2   9      470.83      452.38     15.89 o 
   2  -2   9        4.55        4.84      0.98 o 
   3  -2   9        1.02        0.60      0.66 o 
   4  -2   9       29.62       33.13      1.23 o 
   5  -2   9        0.66        0.80      0.57 o 
  -8  -1   9        8.61        9.33      0.84 o 
  -7  -1   9      190.41      186.37      2.93 o 
  -6  -1   9      113.19      116.60      4.00 o 
  -5  -1   9      317.86      290.78      4.96 o 
  -4  -1   9       65.50       65.59      1.73 o 
  -3  -1   9      431.92      420.44      7.91 o 
  -2  -1   9      400.37      405.70      6.85 o 
  -1  -1   9      591.35      616.81     10.84 o 
   0  -1   9       27.89       27.38      1.70 o 
   1  -1   9      122.20      105.28      2.56 o 
   2  -1   9       96.88      102.19      2.79 o 
   3  -1   9      231.69      238.48      3.75 o 
   4  -1   9      382.61      393.65      5.63 o 
   5  -1   9       43.54       51.43      1.27 o 
  -8   0   9       59.31       57.03      1.64 o 
  -7   0   9      264.88      275.13      6.41 o 
  -6   0   9      115.23      117.37      2.85 o 
  -5   0   9        5.29        5.69      1.05 o 
  -4   0   9      182.83      165.37      4.92 o 
  -3   0   9      237.20      243.45      4.76 o 
  -2   0   9       54.35       60.95      2.45 o 
  -1   0   9      102.74       99.50      2.87 o 
   0   0   9      238.57      245.11     10.72 o 
   1   0   9       35.13       30.80      1.95 o 
   2   0   9      376.46      359.63      6.97 o 
   3   0   9      384.80      394.46      6.24 o 
   4   0   9      111.54      118.01      2.49 o 
  -8   1   9      191.43      191.20      3.17 o 
  -7   1   9       52.54       53.94      1.71 o 
  -6   1   9       71.22       68.87      1.87 o 
  -5   1   9        9.77        6.41      1.56 o 
  -4   1   9       15.07       14.98      1.70 o 
  -3   1   9       98.45      100.72      3.68 o 
  -2   1   9      314.76      310.80      6.77 o 
  -1   1   9      134.26      127.00      9.64 o 
   0   1   9      336.74      307.94      9.43 o 
   1   1   9      247.39      257.69      5.11 o 
   2   1   9       11.79       11.81      1.29 o 
   3   1   9      208.14      202.87      3.60 o 
  -9   2   9        2.79        2.62      0.78 o 
  -8   2   9      102.53      102.63      2.63 o 
  -7   2   9        6.95        6.86      1.07 o 
  -6   2   9       26.62       25.14      1.82 o 
  -5   2   9      122.24      121.89      3.38 o 
  -4   2   9      170.55      163.44      4.08 o 
  -3   2   9      106.28      114.85      3.42 o 
  -2   2   9       68.54       66.85      2.57 o 
  -1   2   9      153.61      150.33      3.50 o 
   0   2   9       16.57       13.91      1.71 o 
   1   2   9      268.39      256.14      5.08 o 
   2   2   9      123.91      122.73      2.46 o 
   3   2   9        5.50        4.47      0.71 o 
  -9   3   9       66.27       63.16      3.81 o 
  -8   3   9       47.75       49.04      1.86 o 
  -7   3   9      182.30      197.21      4.08 o 
  -6   3   9        4.95        4.74      1.38 o 
  -5   3   9      110.19       96.80      3.19 o 
  -4   3   9      306.75      292.17      6.83 o 
  -3   3   9      104.46       98.18      3.76 o 
  -2   3   9       34.45       31.77      3.23 o 
  -1   3   9       16.97       17.24      1.59 o 
   0   3   9      137.82      136.75      3.13 o 
   1   3   9        9.95       10.03      1.12 o 
   2   3   9       37.91       35.02      1.38 o 
  -8   4   9      415.30      407.75      7.13 o 
  -7   4   9       24.70       20.75      1.77 o 
  -6   4   9       93.32       99.84      3.98 o 
  -5   4   9        0.68        0.75      1.19 o 
  -4   4   9      111.95      105.35      3.46 o 
  -3   4   9       31.17       33.76      2.67 o 
  -2   4   9       23.12       23.08      1.87 o 
  -1   4   9       11.90       11.30      1.79 o 
   0   4   9        1.48       -0.02      0.93 o 
   1   4   9       95.15       98.25      5.86 o 
  -8   5   9       48.81       52.94      2.49 o 
  -7   5   9       46.90       56.95      2.93 o 
  -6   5   9        3.70        2.25      2.37 o 
  -5   5   9       36.67       46.25      3.45 o 
  -4   5   9        0.99        1.11      1.27 o 
  -3   5   9        0.41       -0.49      1.08 o 
  -2   5   9        3.09        3.07      1.59 o 
  -1   5   9       20.94       23.62      5.11 o 
   0   5   9      146.10      132.95      3.77 o 
  -7   6   9        9.45        7.81      1.95 o 
  -6   6   9       32.97       41.20      3.49 o 
  -5   6   9       69.59       60.24      3.85 o 
  -4   6   9       93.95       96.53      4.46 o 
  -3   6   9        2.02        0.84      2.18 o 
  -2   6   9        1.60        0.42      1.62 o 
  -1  -8  10      107.78      119.28      4.92 o 
   0  -8  10       29.49       39.28      5.47 o 
   1  -8  10       88.16      104.98      4.92 o 
   2  -8  10      105.99      108.89      5.17 o 
   3  -8  10       17.84       16.76      2.70 o 
   4  -8  10       16.37       15.50      2.64 o 
  -3  -7  10       21.13       17.61      1.20 o 
  -2  -7  10       82.12       87.65      4.23 o 
  -1  -7  10       50.43       45.64      2.97 o 
   0  -7  10      162.13      166.72      8.42 o 
   1  -7  10       39.31       47.29      2.33 o 
   2  -7  10      123.33      126.13      3.47 o 
   3  -7  10       58.87       65.28      3.84 o 
   4  -7  10       80.93       82.28      4.08 o 
  -4  -6  10       94.95       99.63      4.93 o 
  -3  -6  10       12.55       15.81      1.07 o 
  -2  -6  10      326.02      323.81      8.52 o 
  -1  -6  10      120.74      118.33      1.94 o 
   0  -6  10      323.31      304.95     10.28 o 
   1  -6  10       79.78       87.06      3.47 o 
   2  -6  10       49.73       51.96      2.62 o 
   3  -6  10      183.97      206.53      4.90 o 
   4  -6  10        0.90        1.42      0.47 o 
   5  -6  10       13.14        9.54      0.87 o 
  -5  -5  10       15.13       13.78      1.08 o 
  -4  -5  10       73.65       75.16      2.04 o 
  -3  -5  10      394.31      369.20      6.93 o 
  -2  -5  10      484.71      448.09      9.36 o 
  -1  -5  10      116.08      110.60      2.17 o 
   0  -5  10       12.93       15.67      2.67 o 
   1  -5  10      295.49      310.66      5.63 o 
   2  -5  10       17.29       16.94      2.52 o 
   3  -5  10       96.60       93.35      2.68 o 
   4  -5  10      140.28      149.40      5.99 o 
   5  -5  10       21.32       23.94      1.71 o 
  -6  -4  10       59.11       64.77      1.69 o 
  -5  -4  10       49.20       54.16      1.43 o 
  -4  -4  10       78.73       63.18      1.88 o 
  -3  -4  10       10.50       13.63      1.00 o 
  -2  -4  10      143.54      130.13      3.83 o 
  -1  -4  10      137.56      149.05      3.45 o 
   0  -4  10      215.83      230.64      5.21 o 
   1  -4  10      454.45      467.27     10.06 o 
   2  -4  10      805.35      855.68     14.82 o 
   3  -4  10       62.08       60.42      2.07 o 
   4  -4  10      223.10      234.72      4.66 o 
   5  -4  10       64.93       60.85      1.47 o 
  -6  -3  10       69.43       73.41      1.67 o 
  -5  -3  10       48.87       51.43      1.46 o 
  -4  -3  10        6.54       11.57      0.93 o 
  -3  -3  10      182.53      169.67      4.85 o 
  -2  -3  10       75.80       81.66      4.35 o 
  -1  -3  10      748.65      738.75     13.04 o 
   0  -3  10      796.96      819.27     13.09 o 
   1  -3  10       54.55       49.64      2.08 o 
   2  -3  10      298.42      298.48      5.17 o 
   3  -3  10      202.93      204.61      4.24 o 
   4  -3  10       24.60       22.85      1.27 o 
   5  -3  10       25.03       23.50      1.11 o 
  -7  -2  10       66.50       65.04      1.83 o 
  -6  -2  10       34.35       35.96      1.34 o 
  -5  -2  10        3.75        4.19      0.95 o 
  -4  -2  10       66.41       65.61      1.67 o 
  -3  -2  10      749.46      740.10     11.84 o 
  -2  -2  10      322.03      302.45      5.61 o 
  -1  -2  10      590.88      596.91      9.78 o 
   0  -2  10       47.27       43.30      2.59 o 
   1  -2  10      121.84      119.67      2.91 o 
   2  -2  10      213.96      223.43      4.59 o 
   3  -2  10      133.97      132.04      2.69 o 
   4  -2  10       52.93       61.69      1.67 o 
  -7  -1  10       52.24       53.10      1.59 o 
  -6  -1  10        0.62        1.38      0.76 o 
  -5  -1  10       19.69       17.70      1.15 o 
  -4  -1  10      153.56      160.49      5.44 o 
  -3  -1  10       43.66       45.20      2.25 o 
  -2  -1  10       12.61       15.38      2.18 o 
  -1  -1  10       12.03       11.65      1.79 o 
   0  -1  10       11.36        9.00      1.57 o 
   1  -1  10      346.79      348.39      6.04 o 
   2  -1  10       22.12       26.05      1.71 o 
   3  -1  10       14.20       17.57      1.14 o 
   4  -1  10       26.12       28.30      1.50 o 
  -8   0  10       76.45       71.67      1.80 o 
  -7   0  10      227.20      248.26      5.91 o 
  -6   0  10        3.66        3.30      1.03 o 
  -5   0  10        0.92        0.99      0.78 o 
  -4   0  10       12.36       10.05      1.50 o 
  -3   0  10       22.40       22.32      2.16 o 
  -2   0  10       18.39       20.34      1.84 o 
  -1   0  10      211.56      207.44      5.17 o 
   0   0  10       69.63       78.17      2.49 o 
   1   0  10        6.04        9.17      1.41 o 
   2   0  10       14.58       18.72      1.26 o 
   3   0  10       26.44       28.94      1.59 o 
  -8   1  10      127.43      132.88      2.67 o 
  -7   1  10       10.31        8.70      1.28 o 
  -6   1  10        1.10        2.20      1.03 o 
  -5   1  10       59.52       56.03      2.84 o 
  -4   1  10      379.70      409.04      7.43 o 
  -3   1  10      355.98      360.08      6.82 o 
  -2   1  10      158.01      146.77      4.39 o 
  -1   1  10       25.20       28.72      2.34 o 
   0   1  10      206.88      209.00      4.23 o 
   1   1  10      458.78      477.24      8.89 o 
   2   1  10      215.29      212.09      6.01 o 
   3   1  10       45.53       55.31      1.59 o 
  -8   2  10       19.88       22.55      1.54 o 
  -7   2  10        7.59       11.66      1.29 o 
  -6   2  10        1.54        1.18      0.92 o 
  -5   2  10      460.35      478.74     12.55 o 
  -4   2  10      119.90      112.49      3.54 o 
  -3   2  10      202.73      203.26      4.73 o 
  -2   2  10      102.63       99.27      3.78 o 
  -1   2  10       90.55       90.17      3.15 o 
   0   2  10      561.14      546.25     10.07 o 
   1   2  10       45.90       47.43      1.86 o 
   2   2  10       87.06       96.78      2.26 o 
  -8   3  10       77.14       69.47      2.95 o 
  -7   3  10       18.73       17.93      2.33 o 
  -6   3  10       21.19       24.53      2.10 o 
  -5   3  10      170.19      168.42      8.74 o 
  -4   3  10      320.22      309.49      8.77 o 
  -3   3  10        7.79        8.50      1.92 o 
  -2   3  10      165.45      156.46      9.85 o 
  -1   3  10       81.08       86.59      2.84 o 
   0   3  10       33.80       34.58      1.82 o 
   1   3  10       40.67       44.51      2.21 o 
  -8   4  10       92.30       87.84      3.09 o 
  -7   4  10       29.30       31.17      1.92 o 
  -6   4  10       49.89       47.36      2.76 o 
  -5   4  10       60.27       65.83      3.08 o 
  -4   4  10       52.19       55.90      2.82 o 
  -3   4  10        1.47        1.44      1.27 o 
  -2   4  10       26.07       24.80      2.01 o 
  -1   4  10      307.82      299.02      5.93 o 
   0   4  10       46.20       46.75      2.09 o 
  -7   5  10        7.66        6.59      2.23 o 
  -6   5  10       20.80       26.11      2.44 o 
  -5   5  10       83.67       74.14      3.42 o 
  -4   5  10        0.45       -0.18      1.68 o 
  -3   5  10       17.65       23.45      2.49 o 
  -2   5  10       27.40       22.44      2.03 o 
  -5   6  10       46.67       58.52      3.44 o 
   0  -8  11        9.89        9.31      2.58 o 
   1  -8  11      127.88      139.10      6.07 o 
   2  -8  11        3.29        2.58      2.22 o 
  -2  -7  11       64.92       52.96      3.80 o 
  -1  -7  11      111.67      108.21      7.96 o 
   0  -7  11       19.64       21.42      2.82 o 
   1  -7  11      141.90      152.27      4.75 o 
   2  -7  11      161.43      170.31      4.99 o 
   3  -7  11        6.00        5.51      1.43 o 
  -3  -6  11      330.51      337.29     14.10 o 
  -2  -6  11       37.07       41.17      1.65 o 
  -1  -6  11      143.07      138.42      5.72 o 
   0  -6  11       45.64       47.38      2.56 o 
   1  -6  11       24.66       22.81      1.92 o 
   2  -6  11        1.28        4.07      1.28 o 
   3  -6  11       69.89       81.07      4.34 o 
   4  -6  11       83.42       83.88      5.87 o 
  -4  -5  11       33.39       39.11      1.87 o 
  -3  -5  11      145.51      149.59      2.80 o 
  -2  -5  11       48.30       49.93      1.41 o 
  -1  -5  11        0.65        0.02      0.54 o 
   0  -5  11       78.60       82.77      2.88 o 
   1  -5  11       83.56       80.61      3.42 o 
   2  -5  11      133.43      119.11      4.17 o 
   3  -5  11       13.85       16.15      2.55 o 
   4  -5  11       35.58       38.24      1.24 o 
  -5  -4  11        1.07        1.06      0.78 o 
  -4  -4  11      211.49      210.31      6.87 o 
  -3  -4  11       76.87       71.75      1.77 o 
  -2  -4  11      189.98      167.27      4.63 o 
  -1  -4  11       12.89       15.98      1.90 o 
   0  -4  11      247.45      247.23      5.08 o 
   1  -4  11      305.39      313.13      5.79 o 
   2  -4  11        6.61        4.51      1.86 o 
   3  -4  11       30.14       31.04      1.72 o 
   4  -4  11        0.35        1.52      1.14 o 
  -6  -3  11       37.06       32.01      2.52 o 
  -5  -3  11       99.25       91.23      3.06 o 
  -4  -3  11      540.48      499.72     13.63 o 
  -3  -3  11      137.79      134.58      2.83 o 
  -2  -3  11       70.83       77.27      2.74 o 
  -1  -3  11      270.43      278.00      7.62 o 
   0  -3  11       92.14       95.88      3.48 o 
   1  -3  11      385.45      384.72      7.56 o 
   2  -3  11       17.25       22.23      1.57 o 
   3  -3  11       40.17       43.66      1.80 o 
   4  -3  11      104.35      101.15      2.45 o 
  -7  -2  11       40.32       36.83      1.66 o 
  -6  -2  11       47.91       46.76      1.86 o 
  -5  -2  11       41.17       41.90      1.55 o 
  -4  -2  11      289.38      282.54      5.15 o 
  -3  -2  11      408.80      412.02      7.38 o 
  -2  -2  11      132.98      130.55      3.56 o 
  -1  -2  11      713.89      753.41     12.58 o 
   0  -2  11      532.26      517.73      8.81 o 
   1  -2  11       46.63       43.91      2.03 o 
   2  -2  11      124.31      113.80      2.80 o 
   3  -2  11        0.92        1.33      0.81 o 
  -7  -1  11        5.37        6.77      1.02 o 
  -6  -1  11       25.28       23.23      2.57 o 
  -5  -1  11      108.99      110.75      2.44 o 
  -4  -1  11      211.17      204.00      4.53 o 
  -3  -1  11      581.80      562.78      9.68 o 
  -2  -1  11      181.27      186.88      4.39 o 
  -1  -1  11        2.75        0.91      1.47 o 
   0  -1  11      473.12      476.57      9.21 o 
   1  -1  11       51.65       45.33      2.35 o 
   2  -1  11        6.98        7.16      1.13 o 
   3  -1  11       65.74       62.84      2.19 o 
  -7   0  11        2.07        1.59      0.88 o 
  -6   0  11       18.04       20.06      2.17 o 
  -5   0  11      321.48      329.83      7.20 o 
  -4   0  11       73.72       71.90      2.85 o 
  -3   0  11      463.08      482.89      9.80 o 
  -2   0  11       14.86       15.00      2.03 o 
  -1   0  11       77.04       80.02      3.26 o 
   0   0  11      440.64      453.26      8.85 o 
   1   0  11      201.65      203.69      4.13 o 
   2   0  11       37.91       37.61      2.43 o 
  -7   1  11        1.22        2.56      1.00 o 
  -6   1  11        0.84        2.37      1.13 o 
  -5   1  11       61.31       66.43      3.90 o 
  -4   1  11       22.71       25.70      2.11 o 
  -3   1  11        4.44        3.79      1.46 o 
  -2   1  11       29.07       33.35      2.17 o 
  -1   1  11      500.33      492.72     10.99 o 
   0   1  11       47.13       51.30      4.08 o 
   1   1  11       27.43       30.73      2.10 o 
  -7   2  11        2.33        2.67      1.06 o 
  -6   2  11        5.45        4.55      1.55 o 
  -5   2  11       59.44       65.40      4.29 o 
  -4   2  11      119.55      103.49      3.57 o 
  -3   2  11      169.22      179.76      5.46 o 
  -2   2  11       28.75       27.67      2.03 o 
  -1   2  11       12.38       11.49      1.63 o 
   0   2  11       45.68       52.41      2.23 o 
   1   2  11        4.34        3.86      1.05 o 
  -7   3  11       22.35       25.18      2.06 o 
  -6   3  11      309.12      318.54      8.23 o 
  -5   3  11      124.52      124.60      6.55 o 
  -4   3  11        2.48        2.16      2.50 o 
  -3   3  11        2.57        5.38      1.82 o 
  -2   3  11       67.57       75.77      3.58 o 
  -1   3  11      260.35      254.78      5.50 o 
   0   3  11       67.61       67.10      2.44 o 
  -7   4  11      132.05      140.13      5.26 o 
  -6   4  11        5.42        6.88      1.87 o 
  -5   4  11      128.73      118.39      4.95 o 
  -4   4  11        5.03        5.08      1.70 o 
  -3   4  11       32.42       38.28      2.52 o 
  -2   4  11      107.66      102.75      4.27 o 
   0  -7  12      111.23      121.78      5.91 o 
   1  -7  12        0.39        1.59      2.30 o 
  -2  -6  12       40.50       44.00      2.34 o 
  -1  -6  12       54.74       45.25      2.60 o 
   0  -6  12        1.55        1.75      0.54 o 
   1  -6  12       87.44       81.23      3.81 o 
   2  -6  12        0.94       -0.20      1.02 o 
  -4  -5  12       45.26       37.04      1.55 o 
  -3  -5  12       89.77      101.09      3.23 o 
  -2  -5  12        0.75        0.68      0.63 o 
  -1  -5  12       88.22       79.78      2.42 o 
   0  -5  12      131.23      126.79      3.69 o 
   1  -5  12        3.42        3.21      1.68 o 
   2  -5  12       26.72       28.07      1.99 o 
   3  -5  12       29.78       34.03      3.32 o 
  -5  -4  12       68.19       72.05      1.90 o 
  -4  -4  12       13.73       20.41      1.36 o 
  -3  -4  12      132.73      121.19      4.63 o 
  -2  -4  12       14.19       16.76      1.63 o 
  -1  -4  12        5.43        4.26      1.38 o 
   0  -4  12       12.01       13.28      1.70 o 
   1  -4  12      242.20      253.15     11.80 o 
   2  -4  12      103.42      115.78      3.22 o 
   3  -4  12      104.94      112.37      3.03 o 
  -5  -3  12       89.39       89.42      2.49 o 
  -4  -3  12       28.98       32.34      1.63 o 
  -3  -3  12       55.91       62.29      1.85 o 
  -2  -3  12       87.96       79.51      3.42 o 
  -1  -3  12      142.80      132.21      4.50 o 
   0  -3  12      206.30      208.73      4.66 o 
   1  -3  12       31.00       31.00      1.95 o 
   2  -3  12       22.34       22.10      1.90 o 
  -6  -2  12      115.64      122.43      3.38 o 
  -5  -2  12       96.69       80.79      3.86 o 
  -4  -2  12      232.79      223.93      5.34 o 
  -3  -2  12       77.72       76.48      4.53 o 
  -2  -2  12      147.08      140.45      4.50 o 
  -1  -2  12      136.65      135.87      4.55 o 
   0  -2  12       10.01        5.63      1.31 o 
   1  -2  12        1.60        2.34      1.36 o 
   2  -2  12       19.92       20.05      1.54 o 
  -6  -1  12      276.84      252.18      9.12 o 
  -5  -1  12       62.44       74.71      2.50 o 
  -4  -1  12      115.87      111.92      3.50 o 
  -3  -1  12       91.21       93.07      6.07 o 
  -2  -1  12       29.78       26.69      2.48 o 
  -1  -1  12      114.47      118.33      4.98 o 
   0  -1  12       14.18       17.54      1.73 o 
   1  -1  12       61.37       59.59      2.91 o 
   2  -1  12       65.35       67.08      2.63 o 
  -6   0  12      106.87      117.15      4.61 o 
  -5   0  12       74.95       70.38      2.89 o 
  -4   0  12      177.03      184.65     12.91 o 
  -3   0  12      441.49      436.60      8.52 o 
  -2   0  12       92.84       90.07      3.24 o 
  -1   0  12      132.70      131.11      7.12 o 
   0   0  12      127.73      115.52      3.31 o 
   1   0  12       21.58       18.61      1.92 o 
  -7   1  12       27.17       24.72      1.66 o 
  -6   1  12       28.35       24.46      1.78 o 
  -5   1  12      355.28      364.65      7.52 o 
  -4   1  12       90.83       86.96      3.45 o 
  -3   1  12       93.78       99.59      3.55 o 
  -2   1  12      271.22      274.19      5.99 o 
  -1   1  12       83.31       82.65      3.74 o 
   0   1  12       83.17       87.23      3.43 o 
  -6   2  12        1.29        0.93      1.40 o 
  -5   2  12       39.03       34.74      2.49 o 
  -4   2  12      128.97      126.51      4.79 o 
  -3   2  12       46.21       44.41      2.71 o 
  -2   2  12      305.19      294.88      8.83 o 
  -1   2  12       75.15       77.91      4.35 o 
  -6   3  12       20.94       20.85      2.44 o 
  -5   3  12        1.03        2.26      1.57 o 
  -4   3  12      113.37      117.57      4.09 o 
  -3   3  12       65.03       66.29      3.14 o 
  -2   3  12        2.51        0.83      1.22 o 
  -2  -5  13       50.03       44.04      1.88 o 
  -1  -5  13       59.16       62.90      3.68 o 
   0  -5  13       37.45       40.25      2.53 o 
   1  -5  13       15.67       15.96      2.44 o 
  -3  -4  13       14.09        9.05      1.52 o 
  -2  -4  13        7.73        5.68      0.98 o 
  -1  -4  13       76.37       65.13      2.91 o 
   0  -4  13       13.08       19.33      3.27 o 
   1  -4  13       38.56       33.61      2.81 o 
  -4  -3  13       19.43       17.96      2.31 o 
  -3  -3  13      233.17      214.16      6.67 o 
  -2  -3  13       78.59       71.25      3.74 o 
  -1  -3  13       13.81       18.26      2.37 o 
   0  -3  13       64.93       64.67      2.81 o 
   1  -3  13       23.88       28.33      2.58 o 
  -5  -2  13      116.45      120.93      3.87 o 
  -4  -2  13       40.30       43.08      1.99 o 
  -3  -2  13       24.14       22.43      2.11 o 
  -2  -2  13        2.68        1.19      1.65 o 
  -1  -2  13       92.62      101.60      3.46 o 
   0  -2  13       96.12      109.71      3.46 o 
   1  -2  13       71.00       63.86      2.61 o 
  -5  -1  13       31.69       34.63      1.82 o 
  -4  -1  13       66.64       69.16      3.49 o 
  -3  -1  13       42.20       40.06      2.64 o 
  -2  -1  13       33.73       33.15      3.01 o 
  -1  -1  13        3.14        2.01      1.34 o 
   0  -1  13       38.93       40.40      2.31 o 
  -5   0  13        1.79        1.98      1.44 o 
  -4   0  13      103.39      111.58      4.52 o 
  -3   0  13       75.33       70.05      3.22 o 
  -2   0  13        0.39        0.53      1.58 o 
  -1   0  13       14.69       15.12      2.04 o 
  -5   1  13      115.72      126.27      4.29 o 
  -4   1  13       85.83       84.98      4.29 o 
  -3   1  13      110.68      111.35      4.56 o 
  -2   1  13       10.40        8.20      2.07 o 
                                                 
